# Supplementary material for: A carbon-nitrogen negative feedback loop underlies the repeated evolution of cnidarian–Symbiodiniaceae symbioses
Source: Nat Commun. 2023 Nov 1;14:6949. doi: 10.1038/s41467-023-42582-y (PMC10620218; doi:10.1038/s41467-023-42582-y)
Supplement: Supplementary file 4 — Supplementary Data 1 [file 41467_2023_42582_MOESM4_ESM.xlsx]

## Sheet: Sheet1
Supplementary Data 1. Quantitative results of labeled metabolites isolated from symbiotic S. pistillata
Metabolite	Isotopologue	Biological Replicate	Peak Area	Condition
3-Phosphohydroxypyruvate	[C3H7O7P - H]- m/z 184.98566	R1	26764	Control
3-Phosphohydroxypyruvate	[C3H7O7P - H]- m/z 184.98566	R2	1632652	Control
3-Phosphohydroxypyruvate	[C3H7O7P - H]- m/z 184.98566	R3	33814200	Control
3-Phosphohydroxypyruvate	[C3H7O7P - H]- m/z 184.98566	R4	22219896	Control
3-Phosphohydroxypyruvate	[C3H7O7P - H]- m/z 184.98566	R5	7019272	Control
3-Phosphohydroxypyruvate	[C3H7O7P - H]- m/z 184.98566	R6	8545727	Control
3-Phosphohydroxypyruvate	[13CC2H7O7P - H]- m/z 185.98892	R1	0	Control
3-Phosphohydroxypyruvate	[13CC2H7O7P - H]- m/z 185.98892	R2	0	Control
3-Phosphohydroxypyruvate	[13CC2H7O7P - H]- m/z 185.98892	R3	758012	Control
3-Phosphohydroxypyruvate	[13CC2H7O7P - H]- m/z 185.98892	R4	611101	Control
3-Phosphohydroxypyruvate	[13CC2H7O7P - H]- m/z 185.98892	R5	168696	Control
3-Phosphohydroxypyruvate	[13CC2H7O7P - H]- m/z 185.98892	R6	194707	Control
3-Phosphohydroxypyruvate	[13C2CH7O7P - H]- m/z 186.99228	R1	0	Control
3-Phosphohydroxypyruvate	[13C2CH7O7P - H]- m/z 186.99228	R2	0	Control
3-Phosphohydroxypyruvate	[13C2CH7O7P - H]- m/z 186.99228	R3	0	Control
3-Phosphohydroxypyruvate	[13C2CH7O7P - H]- m/z 186.99228	R4	0	Control
3-Phosphohydroxypyruvate	[13C2CH7O7P - H]- m/z 186.99228	R5	0	Control
3-Phosphohydroxypyruvate	[13C2CH7O7P - H]- m/z 186.99228	R6	0	Control
3-Phosphohydroxypyruvate	[13C3H7O7P - H]- m/z 187.99564	R1	0	Control
3-Phosphohydroxypyruvate	[13C3H7O7P - H]- m/z 187.99564	R2	0	Control
3-Phosphohydroxypyruvate	[13C3H7O7P - H]- m/z 187.99564	R3	0	Control
3-Phosphohydroxypyruvate	[13C3H7O7P - H]- m/z 187.99564	R4	0	Control
3-Phosphohydroxypyruvate	[13C3H7O7P - H]- m/z 187.99564	R5	0	Control
3-Phosphohydroxypyruvate	[13C3H7O7P - H]- m/z 187.99564	R6	7915	Control
Glutamate	[C5H9NO4 + H]+ m/z 148.06034	R1	539255217	Control
Glutamate	[C5H9NO4 + H]+ m/z 148.06034	R2	1159757961	Control
Glutamate	[C5H9NO4 + H]+ m/z 148.06034	R3	2684228644	Control
Glutamate	[C5H9NO4 + H]+ m/z 148.06034	R4	1100335898	Control
Glutamate	[C5H9NO4 + H]+ m/z 148.06034	R5	903543896	Control
Glutamate	[C5H9NO4 + H]+ m/z 148.06034	R6	1444544374	Control
Glutamate	[C5H915NO4 + H]+ m/z 149.05737	R1	1997030	Control
Glutamate	[C5H915NO4 + H]+ m/z 149.05737	R2	3567086	Control
Glutamate	[C5H915NO4 + H]+ m/z 149.05737	R3	9392904	Control
Glutamate	[C5H915NO4 + H]+ m/z 149.05737	R4	3790270	Control
Glutamate	[C5H915NO4 + H]+ m/z 149.05737	R5	3220862	Control
Glutamate	[C5H915NO4 + H]+ m/z 149.05737	R6	5317903	Control
Glutamate	[13CC4H9NO4 + H]+ m/z 149.06370	R1	29578352	Control
Glutamate	[13CC4H9NO4 + H]+ m/z 149.06370	R2	65647662	Control
Glutamate	[13CC4H9NO4 + H]+ m/z 149.06370	R3	150048374	Control
Glutamate	[13CC4H9NO4 + H]+ m/z 149.06370	R4	59312168	Control
Glutamate	[13CC4H9NO4 + H]+ m/z 149.06370	R5	50091712	Control
Glutamate	[13CC4H9NO4 + H]+ m/z 149.06370	R6	82128265	Control
Glutamate	[13CC4H915NO4 + H]+ m/z 150.06073	R1	70509	Control
Glutamate	[13CC4H915NO4 + H]+ m/z 150.06073	R2	186803	Control
Glutamate	[13CC4H915NO4 + H]+ m/z 150.06073	R3	374878	Control
Glutamate	[13CC4H915NO4 + H]+ m/z 150.06073	R4	155851	Control
Glutamate	[13CC4H915NO4 + H]+ m/z 150.06073	R5	301592	Control
Glutamate	[13CC4H915NO4 + H]+ m/z 150.06073	R6	243992	Control
Glutamate	[13C2C3H9NO4 + H]+ m/z 150.06706	R1	600999	Control
Glutamate	[13C2C3H9NO4 + H]+ m/z 150.06706	R2	1519176	Control
Glutamate	[13C2C3H9NO4 + H]+ m/z 150.06706	R3	2715271	Control
Glutamate	[13C2C3H9NO4 + H]+ m/z 150.06706	R4	1395355	Control
Glutamate	[13C2C3H9NO4 + H]+ m/z 150.06706	R5	1370506	Control
Glutamate	[13C2C3H9NO4 + H]+ m/z 150.06706	R6	2049676	Control
Glutamate	[13C2C3H915NO4 + H]+ m/z 151.06409	R1	0	Control
Glutamate	[13C2C3H915NO4 + H]+ m/z 151.06409	R2	0	Control
Glutamate	[13C2C3H915NO4 + H]+ m/z 151.06409	R3	0	Control
Glutamate	[13C2C3H915NO4 + H]+ m/z 151.06409	R4	0	Control
Glutamate	[13C2C3H915NO4 + H]+ m/z 151.06409	R5	0	Control
Glutamate	[13C2C3H915NO4 + H]+ m/z 151.06409	R6	31225	Control
Glutamate	[13C3C2H9NO4 + H]+ m/z 151.07042	R1	0	Control
Glutamate	[13C3C2H9NO4 + H]+ m/z 151.07042	R2	0	Control
Glutamate	[13C3C2H9NO4 + H]+ m/z 151.07042	R3	51220	Control
Glutamate	[13C3C2H9NO4 + H]+ m/z 151.07042	R4	0	Control
Glutamate	[13C3C2H9NO4 + H]+ m/z 151.07042	R5	66969	Control
Glutamate	[13C3C2H9NO4 + H]+ m/z 151.07042	R6	234114	Control
Glutamate	[13C3C2H915NO4 + H]+ m/z 152.06745	R1	0	Control
Glutamate	[13C3C2H915NO4 + H]+ m/z 152.06745	R2	0	Control
Glutamate	[13C3C2H915NO4 + H]+ m/z 152.06745	R3	0	Control
Glutamate	[13C3C2H915NO4 + H]+ m/z 152.06745	R4	0	Control
Glutamate	[13C3C2H915NO4 + H]+ m/z 152.06745	R5	0	Control
Glutamate	[13C3C2H915NO4 + H]+ m/z 152.06745	R6	0	Control
Glutamate	[13C4CH9NO4 + H]+ m/z 152.07378	R1	0	Control
Glutamate	[13C4CH9NO4 + H]+ m/z 152.07378	R2	0	Control
Glutamate	[13C4CH9NO4 + H]+ m/z 152.07378	R3	0	Control
Glutamate	[13C4CH9NO4 + H]+ m/z 152.07378	R4	0	Control
Glutamate	[13C4CH9NO4 + H]+ m/z 152.07378	R5	0	Control
Glutamate	[13C4CH9NO4 + H]+ m/z 152.07378	R6	0	Control
Glutamate	[13C4CH915NO4 + H]+ m/z 153.07081	R1	0	Control
Glutamate	[13C4CH915NO4 + H]+ m/z 153.07081	R2	0	Control
Glutamate	[13C4CH915NO4 + H]+ m/z 153.07081	R3	0	Control
Glutamate	[13C4CH915NO4 + H]+ m/z 153.07081	R4	0	Control
Glutamate	[13C4CH915NO4 + H]+ m/z 153.07081	R5	0	Control
Glutamate	[13C4CH915NO4 + H]+ m/z 153.07081	R6	0	Control
Glutamate	[13C5H9NO4 + H]+ m/z 153.07714	R1	0	Control
Glutamate	[13C5H9NO4 + H]+ m/z 153.07714	R2	0	Control
Glutamate	[13C5H9NO4 + H]+ m/z 153.07714	R3	0	Control
Glutamate	[13C5H9NO4 + H]+ m/z 153.07714	R4	0	Control
Glutamate	[13C5H9NO4 + H]+ m/z 153.07714	R5	0	Control
Glutamate	[13C5H9NO4 + H]+ m/z 153.07714	R6	0	Control
Glutamate	[13C5H915NO4 + H]+ m/z 154.07417	R1	0	Control
Glutamate	[13C5H915NO4 + H]+ m/z 154.07417	R2	0	Control
Glutamate	[13C5H915NO4 + H]+ m/z 154.07417	R3	0	Control
Glutamate	[13C5H915NO4 + H]+ m/z 154.07417	R4	0	Control
Glutamate	[13C5H915NO4 + H]+ m/z 154.07417	R5	0	Control
Glutamate	[13C5H915NO4 + H]+ m/z 154.07417	R6	0	Control
Glutamine	[C5H10N2O3 + H]+ m/z 147.07642	R1	489585362	Control
Glutamine	[C5H10N2O3 + H]+ m/z 147.07642	R2	741511437	Control
Glutamine	[C5H10N2O3 + H]+ m/z 147.07642	R3	9641582105	Control
Glutamine	[C5H10N2O3 + H]+ m/z 147.07642	R4	3872063912	Control
Glutamine	[C5H10N2O3 + H]+ m/z 147.07642	R5	6574720573	Control
Glutamine	[C5H10N2O3 + H]+ m/z 147.07642	R6	5216748529	Control
Glutamine	[C5H1015NNO3 + H]+ m/z 148.07345	R1	5047691	Control
Glutamine	[C5H1015NNO3 + H]+ m/z 148.07345	R2	5138040	Control
Glutamine	[C5H1015NNO3 + H]+ m/z 148.07345	R3	73938950	Control
Glutamine	[C5H1015NNO3 + H]+ m/z 148.07345	R4	30603279	Control
Glutamine	[C5H1015NNO3 + H]+ m/z 148.07345	R5	49640613	Control
Glutamine	[C5H1015NNO3 + H]+ m/z 148.07345	R6	43378132	Control
Glutamine	[13CC4H10N2O4 + H]+ m/z 148.07978	R1	28612398	Control
Glutamine	[13CC4H10N2O4 + H]+ m/z 148.07978	R2	42686997	Control
Glutamine	[13CC4H10N2O4 + H]+ m/z 148.07978	R3	536825690	Control
Glutamine	[13CC4H10N2O4 + H]+ m/z 148.07978	R4	216661750	Control
Glutamine	[13CC4H10N2O4 + H]+ m/z 148.07978	R5	373508632	Control
Glutamine	[13CC4H10N2O4 + H]+ m/z 148.07978	R6	291641250	Control
Glutamine	[C5H1015N2O3 + H]+ m/z 149.07048	R1	411338	Control
Glutamine	[C5H1015N2O3 + H]+ m/z 149.07048	R2	0	Control
Glutamine	[C5H1015N2O3 + H]+ m/z 149.07048	R3	0	Control
Glutamine	[C5H1015N2O3 + H]+ m/z 149.07048	R4	0	Control
Glutamine	[C5H1015N2O3 + H]+ m/z 149.07048	R5	0	Control
Glutamine	[C5H1015N2O3 + H]+ m/z 149.07048	R6	600968	Control
Glutamine	[13CC4H1015NNO3 + H]+ m/z 149.07681	R1	202554	Control
Glutamine	[13CC4H1015NNO3 + H]+ m/z 149.07681	R2	241148	Control
Glutamine	[13CC4H1015NNO3 + H]+ m/z 149.07681	R3	3137762	Control
Glutamine	[13CC4H1015NNO3 + H]+ m/z 149.07681	R4	1121782	Control
Glutamine	[13CC4H1015NNO3 + H]+ m/z 149.07681	R5	1700808	Control
Glutamine	[13CC4H1015NNO3 + H]+ m/z 149.07681	R6	1920275	Control
Glutamine	[13C2C3H10N2O3 + H]+ m/z 149.08314	R1	974050	Control
Glutamine	[13C2C3H10N2O3 + H]+ m/z 149.08314	R2	1354210	Control
Glutamine	[13C2C3H10N2O3 + H]+ m/z 149.08314	R3	9286232	Control
Glutamine	[13C2C3H10N2O3 + H]+ m/z 149.08314	R4	3788940	Control
Glutamine	[13C2C3H10N2O3 + H]+ m/z 149.08314	R5	7138184	Control
Glutamine	[13C2C3H10N2O3 + H]+ m/z 149.08314	R6	5918806	Control
Glutamine	[13CC4H1015N2O3 + H]+ m/z 150.07384	R1	0	Control
Glutamine	[13CC4H1015N2O3 + H]+ m/z 150.07384	R2	0	Control
Glutamine	[13CC4H1015N2O3 + H]+ m/z 150.07384	R3	0	Control
Glutamine	[13CC4H1015N2O3 + H]+ m/z 150.07384	R4	0	Control
Glutamine	[13CC4H1015N2O3 + H]+ m/z 150.07384	R5	0	Control
Glutamine	[13CC4H1015N2O3 + H]+ m/z 150.07384	R6	70927	Control
Glutamine	[13C2C3H1015NNO3 + H]+ m/z 150.08017	R1	6390	Control
Glutamine	[13C2C3H1015NNO3 + H]+ m/z 150.08017	R2	11092	Control
Glutamine	[13C2C3H1015NNO3 + H]+ m/z 150.08017	R3	0	Control
Glutamine	[13C2C3H1015NNO3 + H]+ m/z 150.08017	R4	0	Control
Glutamine	[13C2C3H1015NNO3 + H]+ m/z 150.08017	R5	0	Control
Glutamine	[13C2C3H1015NNO3 + H]+ m/z 150.08017	R6	402000	Control
Glutamine	[13C3C2H10N2O3 + H]+ m/z 150.08650	R1	65131	Control
Glutamine	[13C3C2H10N2O3 + H]+ m/z 150.08650	R2	51374	Control
Glutamine	[13C3C2H10N2O3 + H]+ m/z 150.08650	R3	108166	Control
Glutamine	[13C3C2H10N2O3 + H]+ m/z 150.08650	R4	0	Control
Glutamine	[13C3C2H10N2O3 + H]+ m/z 150.08650	R5	0	Control
Glutamine	[13C3C2H10N2O3 + H]+ m/z 150.08650	R6	791750	Control
Glutamine	[13C2C3H1015N2O3 + H]+ m/z 151.07720	R1	0	Control
Glutamine	[13C2C3H1015N2O3 + H]+ m/z 151.07720	R2	0	Control
Glutamine	[13C2C3H1015N2O3 + H]+ m/z 151.07720	R3	0	Control
Glutamine	[13C2C3H1015N2O3 + H]+ m/z 151.07720	R4	0	Control
Glutamine	[13C2C3H1015N2O3 + H]+ m/z 151.07720	R5	0	Control
Glutamine	[13C2C3H1015N2O3 + H]+ m/z 151.07720	R6	0	Control
Glutamine	[13C3C2H1015NNO3 + H]+ m/z 151.08353	R1	0	Control
Glutamine	[13C3C2H1015NNO3 + H]+ m/z 151.08353	R2	0	Control
Glutamine	[13C3C2H1015NNO3 + H]+ m/z 151.08353	R3	0	Control
Glutamine	[13C3C2H1015NNO3 + H]+ m/z 151.08353	R4	0	Control
Glutamine	[13C3C2H1015NNO3 + H]+ m/z 151.08353	R5	0	Control
Glutamine	[13C3C2H1015NNO3 + H]+ m/z 151.08353	R6	572232	Control
Glutamine	[13C4CH10N2O3 + H]+ m/z 151.08986	R1	8288	Control
Glutamine	[13C4CH10N2O3 + H]+ m/z 151.08986	R2	23557	Control
Glutamine	[13C4CH10N2O3 + H]+ m/z 151.08986	R3	0	Control
Glutamine	[13C4CH10N2O3 + H]+ m/z 151.08986	R4	0	Control
Glutamine	[13C4CH10N2O3 + H]+ m/z 151.08986	R5	0	Control
Glutamine	[13C4CH10N2O3 + H]+ m/z 151.08986	R6	499645	Control
Glutamine	[13C3C2H1015N2O3 + H]+ m/z 152.08056	R1	0	Control
Glutamine	[13C3C2H1015N2O3 + H]+ m/z 152.08056	R2	0	Control
Glutamine	[13C3C2H1015N2O3 + H]+ m/z 152.08056	R3	0	Control
Glutamine	[13C3C2H1015N2O3 + H]+ m/z 152.08056	R4	0	Control
Glutamine	[13C3C2H1015N2O3 + H]+ m/z 152.08056	R5	0	Control
Glutamine	[13C3C2H1015N2O3 + H]+ m/z 152.08056	R6	0	Control
Glutamine	[13C4CH1015NNO3 + H]+ m/z 152.08689	R1	0	Control
Glutamine	[13C4CH1015NNO3 + H]+ m/z 152.08689	R2	0	Control
Glutamine	[13C4CH1015NNO3 + H]+ m/z 152.08689	R3	0	Control
Glutamine	[13C4CH1015NNO3 + H]+ m/z 152.08689	R4	0	Control
Glutamine	[13C4CH1015NNO3 + H]+ m/z 152.08689	R5	0	Control
Glutamine	[13C4CH1015NNO3 + H]+ m/z 152.08689	R6	187719	Control
Glutamine	[13C5H10N2O3 + H]+ m/z 152.09322	R1	34382	Control
Glutamine	[13C5H10N2O3 + H]+ m/z 152.09322	R2	0	Control
Glutamine	[13C5H10N2O3 + H]+ m/z 152.09322	R3	0	Control
Glutamine	[13C5H10N2O3 + H]+ m/z 152.09322	R4	0	Control
Glutamine	[13C5H10N2O3 + H]+ m/z 152.09322	R5	0	Control
Glutamine	[13C5H10N2O3 + H]+ m/z 152.09322	R6	560596	Control
Glutamine	[13C4CH1015N2O3 + H]+ m/z 153.08392	R1	0	Control
Glutamine	[13C4CH1015N2O3 + H]+ m/z 153.08392	R2	8929	Control
Glutamine	[13C4CH1015N2O3 + H]+ m/z 153.08392	R3	0	Control
Glutamine	[13C4CH1015N2O3 + H]+ m/z 153.08392	R4	0	Control
Glutamine	[13C4CH1015N2O3 + H]+ m/z 153.08392	R5	0	Control
Glutamine	[13C4CH1015N2O3 + H]+ m/z 153.08392	R6	0	Control
Glutamine	[13C5H1015NNO3 + H]+ m/z 153.09025	R1	0	Control
Glutamine	[13C5H1015NNO3 + H]+ m/z 153.09025	R2	0	Control
Glutamine	[13C5H1015NNO3 + H]+ m/z 153.09025	R3	0	Control
Glutamine	[13C5H1015NNO3 + H]+ m/z 153.09025	R4	0	Control
Glutamine	[13C5H1015NNO3 + H]+ m/z 153.09025	R5	0	Control
Glutamine	[13C5H1015NNO3 + H]+ m/z 153.09025	R6	0	Control
Glutamine	[13C5H1015N2O3 + H]+ m/z 154.08728	R1	0	Control
Glutamine	[13C5H1015N2O3 + H]+ m/z 154.08728	R2	0	Control
Glutamine	[13C5H1015N2O3 + H]+ m/z 154.08728	R3	0	Control
Glutamine	[13C5H1015N2O3 + H]+ m/z 154.08728	R4	0	Control
Glutamine	[13C5H1015N2O3 + H]+ m/z 154.08728	R5	0	Control
Glutamine	[13C5H1015N2O3 + H]+ m/z 154.08728	R6	104476	Control
Serine	[C3H7NO3 + H]+ m/z 106.04987	R1	429741370	Control
Serine	[C3H7NO3 + H]+ m/z 106.04987	R2	599051683	Control
Serine	[C3H7NO3 + H]+ m/z 106.04987	R3	1331848196	Control
Serine	[C3H7NO3 + H]+ m/z 106.04987	R4	789417609	Control
Serine	[C3H7NO3 + H]+ m/z 106.04987	R5	1271587196	Control
Serine	[C3H7NO3 + H]+ m/z 106.04987	R6	1202373246	Control
Serine	[C3H715NO3 + H]+ m/z 107.04690	R1	1552124	Control
Serine	[C3H715NO3 + H]+ m/z 107.04690	R2	2142697	Control
Serine	[C3H715NO3 + H]+ m/z 107.04690	R3	4747704	Control
Serine	[C3H715NO3 + H]+ m/z 107.04690	R4	2394552	Control
Serine	[C3H715NO3 + H]+ m/z 107.04690	R5	4204117	Control
Serine	[C3H715NO3 + H]+ m/z 107.04690	R6	4401167	Control
Serine	[13CC2H7NO3 + H]+ m/z 107.05323	R1	16086890	Control
Serine	[13CC2H7NO3 + H]+ m/z 107.05323	R2	21740765	Control
Serine	[13CC2H7NO3 + H]+ m/z 107.05323	R3	46887876	Control
Serine	[13CC2H7NO3 + H]+ m/z 107.05323	R4	27410540	Control
Serine	[13CC2H7NO3 + H]+ m/z 107.05323	R5	43801994	Control
Serine	[13CC2H7NO3 + H]+ m/z 107.05323	R6	40820504	Control
Serine	[13CC2H715NO3 + H]+ m/z 108.05026	R1	34752	Control
Serine	[13CC2H715NO3 + H]+ m/z 108.05026	R2	42698	Control
Serine	[13CC2H715NO3 + H]+ m/z 108.05026	R3	0	Control
Serine	[13CC2H715NO3 + H]+ m/z 108.05026	R4	26784	Control
Serine	[13CC2H715NO3 + H]+ m/z 108.05026	R5	12737	Control
Serine	[13CC2H715NO3 + H]+ m/z 108.05026	R6	183258	Control
Serine	[13C2CH7NO3 + H]+ m/z 108.05659	R1	113634	Control
Serine	[13C2CH7NO3 + H]+ m/z 108.05659	R2	166589	Control
Serine	[13C2CH7NO3 + H]+ m/z 108.05659	R3	359092	Control
Serine	[13C2CH7NO3 + H]+ m/z 108.05659	R4	102715	Control
Serine	[13C2CH7NO3 + H]+ m/z 108.05659	R5	303218	Control
Serine	[13C2CH7NO3 + H]+ m/z 108.05659	R6	436017	Control
Serine	[13C2CH715NO3 + H]+ m/z 109.05362	R1	0	Control
Serine	[13C2CH715NO3 + H]+ m/z 109.05362	R2	0	Control
Serine	[13C2CH715NO3 + H]+ m/z 109.05362	R3	0	Control
Serine	[13C2CH715NO3 + H]+ m/z 109.05362	R4	0	Control
Serine	[13C2CH715NO3 + H]+ m/z 109.05362	R5	0	Control
Serine	[13C2CH715NO3 + H]+ m/z 109.05362	R6	0	Control
Serine	[13C3H7NO3 + H]+ m/z 109.05995	R1	0	Control
Serine	[13C3H7NO3 + H]+ m/z 109.05995	R2	0	Control
Serine	[13C3H7NO3 + H]+ m/z 109.05995	R3	0	Control
Serine	[13C3H7NO3 + H]+ m/z 109.05995	R4	0	Control
Serine	[13C3H7NO3 + H]+ m/z 109.05995	R5	0	Control
Serine	[13C3H7NO3 + H]+ m/z 109.05995	R6	36929	Control
Serine	[13C3H715NO3 + H]+ m/z 110.05698	R1	0	Control
Serine	[13C3H715NO3 + H]+ m/z 110.05698	R2	0	Control
Serine	[13C3H715NO3 + H]+ m/z 110.05698	R3	0	Control
Serine	[13C3H715NO3 + H]+ m/z 110.05698	R4	0	Control
Serine	[13C3H715NO3 + H]+ m/z 110.05698	R5	0	Control
Serine	[13C3H715NO3 + H]+ m/z 110.05698	R6	0	Control
Glycine	[C2H5NO2 + H]+ m/z 76.03930	R1	16728276	Control
Glycine	[C2H5NO2 + H]+ m/z 76.03930	R2	23082894	Control
Glycine	[C2H5NO2 + H]+ m/z 76.03930	R3	1257932002	Control
Glycine	[C2H5NO2 + H]+ m/z 76.03930	R4	776753381	Control
Glycine	[C2H5NO2 + H]+ m/z 76.03930	R5	1129954310	Control
Glycine	[C2H5NO2 + H]+ m/z 76.03930	R6	1129772341	Control
Glycine	[C2H515NO2 + H]+ m/z 77.03633	R1	23807	Control
Glycine	[C2H515NO2 + H]+ m/z 77.03633	R2	0	Control
Glycine	[C2H515NO2 + H]+ m/z 77.03633	R3	4495819	Control
Glycine	[C2H515NO2 + H]+ m/z 77.03633	R4	2768081	Control
Glycine	[C2H515NO2 + H]+ m/z 77.03633	R5	3481803	Control
Glycine	[C2H515NO2 + H]+ m/z 77.03633	R6	3967497	Control
Glycine	[13CCH5NO2 + H]+ m/z 77.04266	R1	313110	Control
Glycine	[13CCH5NO2 + H]+ m/z 77.04266	R2	389672	Control
Glycine	[13CCH5NO2 + H]+ m/z 77.04266	R3	29261642	Control
Glycine	[13CCH5NO2 + H]+ m/z 77.04266	R4	17211233	Control
Glycine	[13CCH5NO2 + H]+ m/z 77.04266	R5	24481889	Control
Glycine	[13CCH5NO2 + H]+ m/z 77.04266	R6	24780029	Control
Glycine	[13CCH515NO2 + H]+ m/z 78.03969	R1	0	Control
Glycine	[13CCH515NO2 + H]+ m/z 78.03969	R2	0	Control
Glycine	[13CCH515NO2 + H]+ m/z 78.03969	R3	0	Control
Glycine	[13CCH515NO2 + H]+ m/z 78.03969	R4	0	Control
Glycine	[13CCH515NO2 + H]+ m/z 78.03969	R5	0	Control
Glycine	[13CCH515NO2 + H]+ m/z 78.03969	R6	0	Control
Glycine	[13C2H5NO2 + H]+ m/z 78.04602	R1	0	Control
Glycine	[13C2H5NO2 + H]+ m/z 78.04602	R2	6153	Control
Glycine	[13C2H5NO2 + H]+ m/z 78.04602	R3	329676	Control
Glycine	[13C2H5NO2 + H]+ m/z 78.04602	R4	0	Control
Glycine	[13C2H5NO2 + H]+ m/z 78.04602	R5	0	Control
Glycine	[13C2H5NO2 + H]+ m/z 78.04602	R6	79415	Control
Glycine	[13C2H515NO2 + H]+ m/z 79.04305	R1	0	Control
Glycine	[13C2H515NO2 + H]+ m/z 79.04305	R2	0	Control
Glycine	[13C2H515NO2 + H]+ m/z 79.04305	R3	0	Control
Glycine	[13C2H515NO2 + H]+ m/z 79.04305	R4	0	Control
Glycine	[13C2H515NO2 + H]+ m/z 79.04305	R5	0	Control
Glycine	[13C2H515NO2 + H]+ m/z 79.04305	R6	0	Control
3-Phosphohydroxypyruvate	[C3H7O7P - H]- m/z 184.98566	R1	8246397	15N-Ammonium
3-Phosphohydroxypyruvate	[C3H7O7P - H]- m/z 184.98566	R2	7758434	15N-Ammonium
3-Phosphohydroxypyruvate	[C3H7O7P - H]- m/z 184.98566	R3	8921547	15N-Ammonium
3-Phosphohydroxypyruvate	[C3H7O7P - H]- m/z 184.98566	R4	7618258	15N-Ammonium
3-Phosphohydroxypyruvate	[C3H7O7P - H]- m/z 184.98566	R5	7975970	15N-Ammonium
3-Phosphohydroxypyruvate	[C3H7O7P - H]- m/z 184.98566	R6	6827096	15N-Ammonium
3-Phosphohydroxypyruvate	[13CC2H7O7P - H]- m/z 185.98892	R1	195636	15N-Ammonium
3-Phosphohydroxypyruvate	[13CC2H7O7P - H]- m/z 185.98892	R2	157813	15N-Ammonium
3-Phosphohydroxypyruvate	[13CC2H7O7P - H]- m/z 185.98892	R3	215550	15N-Ammonium
3-Phosphohydroxypyruvate	[13CC2H7O7P - H]- m/z 185.98892	R4	202476	15N-Ammonium
3-Phosphohydroxypyruvate	[13CC2H7O7P - H]- m/z 185.98892	R5	163501	15N-Ammonium
3-Phosphohydroxypyruvate	[13CC2H7O7P - H]- m/z 185.98892	R6	140472	15N-Ammonium
3-Phosphohydroxypyruvate	[13C2CH7O7P - H]- m/z 186.99228	R1	0	15N-Ammonium
3-Phosphohydroxypyruvate	[13C2CH7O7P - H]- m/z 186.99228	R2	4233	15N-Ammonium
3-Phosphohydroxypyruvate	[13C2CH7O7P - H]- m/z 186.99228	R3	0	15N-Ammonium
3-Phosphohydroxypyruvate	[13C2CH7O7P - H]- m/z 186.99228	R4	0	15N-Ammonium
3-Phosphohydroxypyruvate	[13C2CH7O7P - H]- m/z 186.99228	R5	0	15N-Ammonium
3-Phosphohydroxypyruvate	[13C2CH7O7P - H]- m/z 186.99228	R6	0	15N-Ammonium
3-Phosphohydroxypyruvate	[13C3H7O7P - H]- m/z 187.99564	R1	0	15N-Ammonium
3-Phosphohydroxypyruvate	[13C3H7O7P - H]- m/z 187.99564	R2	0	15N-Ammonium
3-Phosphohydroxypyruvate	[13C3H7O7P - H]- m/z 187.99564	R3	0	15N-Ammonium
3-Phosphohydroxypyruvate	[13C3H7O7P - H]- m/z 187.99564	R4	0	15N-Ammonium
3-Phosphohydroxypyruvate	[13C3H7O7P - H]- m/z 187.99564	R5	0	15N-Ammonium
3-Phosphohydroxypyruvate	[13C3H7O7P - H]- m/z 187.99564	R6	0	15N-Ammonium
Glutamate	[C5H9NO4 + H]+ m/z 148.06034	R1	1382357883	15N-Ammonium
Glutamate	[C5H9NO4 + H]+ m/z 148.06034	R2	2446589740	15N-Ammonium
Glutamate	[C5H9NO4 + H]+ m/z 148.06034	R3	2762366653	15N-Ammonium
Glutamate	[C5H9NO4 + H]+ m/z 148.06034	R4	1619596793	15N-Ammonium
Glutamate	[C5H9NO4 + H]+ m/z 148.06034	R5	1820434287	15N-Ammonium
Glutamate	[C5H9NO4 + H]+ m/z 148.06034	R6	1825107408	15N-Ammonium
Glutamate	[C5H915NO4 + H]+ m/z 149.05737	R1	234431531	15N-Ammonium
Glutamate	[C5H915NO4 + H]+ m/z 149.05737	R2	363021637	15N-Ammonium
Glutamate	[C5H915NO4 + H]+ m/z 149.05737	R3	408833738	15N-Ammonium
Glutamate	[C5H915NO4 + H]+ m/z 149.05737	R4	213526029	15N-Ammonium
Glutamate	[C5H915NO4 + H]+ m/z 149.05737	R5	253502450	15N-Ammonium
Glutamate	[C5H915NO4 + H]+ m/z 149.05737	R6	260804151	15N-Ammonium
Glutamate	[13CC4H9NO4 + H]+ m/z 149.06370	R1	73622360	15N-Ammonium
Glutamate	[13CC4H9NO4 + H]+ m/z 149.06370	R2	137634778	15N-Ammonium
Glutamate	[13CC4H9NO4 + H]+ m/z 149.06370	R3	141532572	15N-Ammonium
Glutamate	[13CC4H9NO4 + H]+ m/z 149.06370	R4	94017397	15N-Ammonium
Glutamate	[13CC4H9NO4 + H]+ m/z 149.06370	R5	101076598	15N-Ammonium
Glutamate	[13CC4H9NO4 + H]+ m/z 149.06370	R6	100049130	15N-Ammonium
Glutamate	[13CC4H915NO4 + H]+ m/z 150.06073	R1	12915388	15N-Ammonium
Glutamate	[13CC4H915NO4 + H]+ m/z 150.06073	R2	19730673	15N-Ammonium
Glutamate	[13CC4H915NO4 + H]+ m/z 150.06073	R3	23363496	15N-Ammonium
Glutamate	[13CC4H915NO4 + H]+ m/z 150.06073	R4	11102572	15N-Ammonium
Glutamate	[13CC4H915NO4 + H]+ m/z 150.06073	R5	13647998	15N-Ammonium
Glutamate	[13CC4H915NO4 + H]+ m/z 150.06073	R6	14977487	15N-Ammonium
Glutamate	[13C2C3H9NO4 + H]+ m/z 150.06706	R1	1439175	15N-Ammonium
Glutamate	[13C2C3H9NO4 + H]+ m/z 150.06706	R2	2703709	15N-Ammonium
Glutamate	[13C2C3H9NO4 + H]+ m/z 150.06706	R3	3221735	15N-Ammonium
Glutamate	[13C2C3H9NO4 + H]+ m/z 150.06706	R4	2231337	15N-Ammonium
Glutamate	[13C2C3H9NO4 + H]+ m/z 150.06706	R5	2136672	15N-Ammonium
Glutamate	[13C2C3H9NO4 + H]+ m/z 150.06706	R6	1775037	15N-Ammonium
Glutamate	[13C2C3H915NO4 + H]+ m/z 151.06409	R1	255086	15N-Ammonium
Glutamate	[13C2C3H915NO4 + H]+ m/z 151.06409	R2	193896	15N-Ammonium
Glutamate	[13C2C3H915NO4 + H]+ m/z 151.06409	R3	196367	15N-Ammonium
Glutamate	[13C2C3H915NO4 + H]+ m/z 151.06409	R4	590145	15N-Ammonium
Glutamate	[13C2C3H915NO4 + H]+ m/z 151.06409	R5	91902	15N-Ammonium
Glutamate	[13C2C3H915NO4 + H]+ m/z 151.06409	R6	137536	15N-Ammonium
Glutamate	[13C3C2H9NO4 + H]+ m/z 151.07042	R1	0	15N-Ammonium
Glutamate	[13C3C2H9NO4 + H]+ m/z 151.07042	R2	0	15N-Ammonium
Glutamate	[13C3C2H9NO4 + H]+ m/z 151.07042	R3	136436	15N-Ammonium
Glutamate	[13C3C2H9NO4 + H]+ m/z 151.07042	R4	94635	15N-Ammonium
Glutamate	[13C3C2H9NO4 + H]+ m/z 151.07042	R5	0	15N-Ammonium
Glutamate	[13C3C2H9NO4 + H]+ m/z 151.07042	R6	64681	15N-Ammonium
Glutamate	[13C3C2H915NO4 + H]+ m/z 152.06745	R1	0	15N-Ammonium
Glutamate	[13C3C2H915NO4 + H]+ m/z 152.06745	R2	0	15N-Ammonium
Glutamate	[13C3C2H915NO4 + H]+ m/z 152.06745	R3	0	15N-Ammonium
Glutamate	[13C3C2H915NO4 + H]+ m/z 152.06745	R4	0	15N-Ammonium
Glutamate	[13C3C2H915NO4 + H]+ m/z 152.06745	R5	0	15N-Ammonium
Glutamate	[13C3C2H915NO4 + H]+ m/z 152.06745	R6	0	15N-Ammonium
Glutamate	[13C4CH9NO4 + H]+ m/z 152.07378	R1	0	15N-Ammonium
Glutamate	[13C4CH9NO4 + H]+ m/z 152.07378	R2	0	15N-Ammonium
Glutamate	[13C4CH9NO4 + H]+ m/z 152.07378	R3	0	15N-Ammonium
Glutamate	[13C4CH9NO4 + H]+ m/z 152.07378	R4	0	15N-Ammonium
Glutamate	[13C4CH9NO4 + H]+ m/z 152.07378	R5	0	15N-Ammonium
Glutamate	[13C4CH9NO4 + H]+ m/z 152.07378	R6	0	15N-Ammonium
Glutamate	[13C4CH915NO4 + H]+ m/z 153.07081	R1	0	15N-Ammonium
Glutamate	[13C4CH915NO4 + H]+ m/z 153.07081	R2	0	15N-Ammonium
Glutamate	[13C4CH915NO4 + H]+ m/z 153.07081	R3	0	15N-Ammonium
Glutamate	[13C4CH915NO4 + H]+ m/z 153.07081	R4	0	15N-Ammonium
Glutamate	[13C4CH915NO4 + H]+ m/z 153.07081	R5	0	15N-Ammonium
Glutamate	[13C4CH915NO4 + H]+ m/z 153.07081	R6	0	15N-Ammonium
Glutamate	[13C5H9NO4 + H]+ m/z 153.07714	R1	0	15N-Ammonium
Glutamate	[13C5H9NO4 + H]+ m/z 153.07714	R2	0	15N-Ammonium
Glutamate	[13C5H9NO4 + H]+ m/z 153.07714	R3	0	15N-Ammonium
Glutamate	[13C5H9NO4 + H]+ m/z 153.07714	R4	0	15N-Ammonium
Glutamate	[13C5H9NO4 + H]+ m/z 153.07714	R5	0	15N-Ammonium
Glutamate	[13C5H9NO4 + H]+ m/z 153.07714	R6	0	15N-Ammonium
Glutamate	[13C5H915NO4 + H]+ m/z 154.07417	R1	0	15N-Ammonium
Glutamate	[13C5H915NO4 + H]+ m/z 154.07417	R2	0	15N-Ammonium
Glutamate	[13C5H915NO4 + H]+ m/z 154.07417	R3	0	15N-Ammonium
Glutamate	[13C5H915NO4 + H]+ m/z 154.07417	R4	0	15N-Ammonium
Glutamate	[13C5H915NO4 + H]+ m/z 154.07417	R5	0	15N-Ammonium
Glutamate	[13C5H915NO4 + H]+ m/z 154.07417	R6	0	15N-Ammonium
Glutamine	[C5H10N2O3 + H]+ m/z 147.07642	R1	6607164617	15N-Ammonium
Glutamine	[C5H10N2O3 + H]+ m/z 147.07642	R2	3799180397	15N-Ammonium
Glutamine	[C5H10N2O3 + H]+ m/z 147.07642	R3	3648591031	15N-Ammonium
Glutamine	[C5H10N2O3 + H]+ m/z 147.07642	R4	4170646034	15N-Ammonium
Glutamine	[C5H10N2O3 + H]+ m/z 147.07642	R5	5023538633	15N-Ammonium
Glutamine	[C5H10N2O3 + H]+ m/z 147.07642	R6	4272180008	15N-Ammonium
Glutamine	[C5H1015NNO3 + H]+ m/z 148.07345	R1	4939691877	15N-Ammonium
Glutamine	[C5H1015NNO3 + H]+ m/z 148.07345	R2	2354558194	15N-Ammonium
Glutamine	[C5H1015NNO3 + H]+ m/z 148.07345	R3	2227704353	15N-Ammonium
Glutamine	[C5H1015NNO3 + H]+ m/z 148.07345	R4	2190291594	15N-Ammonium
Glutamine	[C5H1015NNO3 + H]+ m/z 148.07345	R5	2700146950	15N-Ammonium
Glutamine	[C5H1015NNO3 + H]+ m/z 148.07345	R6	2170194947	15N-Ammonium
Glutamine	[13CC4H10N2O4 + H]+ m/z 148.07978	R1	13962300	15N-Ammonium
Glutamine	[13CC4H10N2O4 + H]+ m/z 148.07978	R2	10591886	15N-Ammonium
Glutamine	[13CC4H10N2O4 + H]+ m/z 148.07978	R3	21800679	15N-Ammonium
Glutamine	[13CC4H10N2O4 + H]+ m/z 148.07978	R4	19202819	15N-Ammonium
Glutamine	[13CC4H10N2O4 + H]+ m/z 148.07978	R5	10037490	15N-Ammonium
Glutamine	[13CC4H10N2O4 + H]+ m/z 148.07978	R6	12545112	15N-Ammonium
Glutamine	[C5H1015N2O3 + H]+ m/z 149.07048	R1	1741407262	15N-Ammonium
Glutamine	[C5H1015N2O3 + H]+ m/z 149.07048	R2	807265285	15N-Ammonium
Glutamine	[C5H1015N2O3 + H]+ m/z 149.07048	R3	896505691	15N-Ammonium
Glutamine	[C5H1015N2O3 + H]+ m/z 149.07048	R4	669891057	15N-Ammonium
Glutamine	[C5H1015N2O3 + H]+ m/z 149.07048	R5	1058596915	15N-Ammonium
Glutamine	[C5H1015N2O3 + H]+ m/z 149.07048	R6	863766007	15N-Ammonium
Glutamine	[13CC4H1015NNO3 + H]+ m/z 149.07681	R1	218985431	15N-Ammonium
Glutamine	[13CC4H1015NNO3 + H]+ m/z 149.07681	R2	125418117	15N-Ammonium
Glutamine	[13CC4H1015NNO3 + H]+ m/z 149.07681	R3	121656512	15N-Ammonium
Glutamine	[13CC4H1015NNO3 + H]+ m/z 149.07681	R4	116541039	15N-Ammonium
Glutamine	[13CC4H1015NNO3 + H]+ m/z 149.07681	R5	146480529	15N-Ammonium
Glutamine	[13CC4H1015NNO3 + H]+ m/z 149.07681	R6	116709950	15N-Ammonium
Glutamine	[13C2C3H10N2O3 + H]+ m/z 149.08314	R1	3903366	15N-Ammonium
Glutamine	[13C2C3H10N2O3 + H]+ m/z 149.08314	R2	3643442	15N-Ammonium
Glutamine	[13C2C3H10N2O3 + H]+ m/z 149.08314	R3	3337009	15N-Ammonium
Glutamine	[13C2C3H10N2O3 + H]+ m/z 149.08314	R4	4628999	15N-Ammonium
Glutamine	[13C2C3H10N2O3 + H]+ m/z 149.08314	R5	2768389	15N-Ammonium
Glutamine	[13C2C3H10N2O3 + H]+ m/z 149.08314	R6	4024301	15N-Ammonium
Glutamine	[13CC4H1015N2O3 + H]+ m/z 150.07384	R1	94670898	15N-Ammonium
Glutamine	[13CC4H1015N2O3 + H]+ m/z 150.07384	R2	42980217	15N-Ammonium
Glutamine	[13CC4H1015N2O3 + H]+ m/z 150.07384	R3	47310245	15N-Ammonium
Glutamine	[13CC4H1015N2O3 + H]+ m/z 150.07384	R4	36596983	15N-Ammonium
Glutamine	[13CC4H1015N2O3 + H]+ m/z 150.07384	R5	59280119	15N-Ammonium
Glutamine	[13CC4H1015N2O3 + H]+ m/z 150.07384	R6	47317789	15N-Ammonium
Glutamine	[13C2C3H1015NNO3 + H]+ m/z 150.08017	R1	5442403	15N-Ammonium
Glutamine	[13C2C3H1015NNO3 + H]+ m/z 150.08017	R2	2320534	15N-Ammonium
Glutamine	[13C2C3H1015NNO3 + H]+ m/z 150.08017	R3	2380369	15N-Ammonium
Glutamine	[13C2C3H1015NNO3 + H]+ m/z 150.08017	R4	2489748	15N-Ammonium
Glutamine	[13C2C3H1015NNO3 + H]+ m/z 150.08017	R5	2961112	15N-Ammonium
Glutamine	[13C2C3H1015NNO3 + H]+ m/z 150.08017	R6	1997337	15N-Ammonium
Glutamine	[13C3C2H10N2O3 + H]+ m/z 150.08650	R1	0	15N-Ammonium
Glutamine	[13C3C2H10N2O3 + H]+ m/z 150.08650	R2	0	15N-Ammonium
Glutamine	[13C3C2H10N2O3 + H]+ m/z 150.08650	R3	0	15N-Ammonium
Glutamine	[13C3C2H10N2O3 + H]+ m/z 150.08650	R4	0	15N-Ammonium
Glutamine	[13C3C2H10N2O3 + H]+ m/z 150.08650	R5	0	15N-Ammonium
Glutamine	[13C3C2H10N2O3 + H]+ m/z 150.08650	R6	0	15N-Ammonium
Glutamine	[13C2C3H1015N2O3 + H]+ m/z 151.07720	R1	1447211	15N-Ammonium
Glutamine	[13C2C3H1015N2O3 + H]+ m/z 151.07720	R2	386928	15N-Ammonium
Glutamine	[13C2C3H1015N2O3 + H]+ m/z 151.07720	R3	709407	15N-Ammonium
Glutamine	[13C2C3H1015N2O3 + H]+ m/z 151.07720	R4	195447	15N-Ammonium
Glutamine	[13C2C3H1015N2O3 + H]+ m/z 151.07720	R5	736994	15N-Ammonium
Glutamine	[13C2C3H1015N2O3 + H]+ m/z 151.07720	R6	681965	15N-Ammonium
Glutamine	[13C3C2H1015NNO3 + H]+ m/z 151.08353	R1	0	15N-Ammonium
Glutamine	[13C3C2H1015NNO3 + H]+ m/z 151.08353	R2	0	15N-Ammonium
Glutamine	[13C3C2H1015NNO3 + H]+ m/z 151.08353	R3	0	15N-Ammonium
Glutamine	[13C3C2H1015NNO3 + H]+ m/z 151.08353	R4	0	15N-Ammonium
Glutamine	[13C3C2H1015NNO3 + H]+ m/z 151.08353	R5	0	15N-Ammonium
Glutamine	[13C3C2H1015NNO3 + H]+ m/z 151.08353	R6	0	15N-Ammonium
Glutamine	[13C4CH10N2O3 + H]+ m/z 151.08986	R1	0	15N-Ammonium
Glutamine	[13C4CH10N2O3 + H]+ m/z 151.08986	R2	0	15N-Ammonium
Glutamine	[13C4CH10N2O3 + H]+ m/z 151.08986	R3	0	15N-Ammonium
Glutamine	[13C4CH10N2O3 + H]+ m/z 151.08986	R4	0	15N-Ammonium
Glutamine	[13C4CH10N2O3 + H]+ m/z 151.08986	R5	0	15N-Ammonium
Glutamine	[13C4CH10N2O3 + H]+ m/z 151.08986	R6	0	15N-Ammonium
Glutamine	[13C3C2H1015N2O3 + H]+ m/z 152.08056	R1	0	15N-Ammonium
Glutamine	[13C3C2H1015N2O3 + H]+ m/z 152.08056	R2	0	15N-Ammonium
Glutamine	[13C3C2H1015N2O3 + H]+ m/z 152.08056	R3	0	15N-Ammonium
Glutamine	[13C3C2H1015N2O3 + H]+ m/z 152.08056	R4	0	15N-Ammonium
Glutamine	[13C3C2H1015N2O3 + H]+ m/z 152.08056	R5	0	15N-Ammonium
Glutamine	[13C3C2H1015N2O3 + H]+ m/z 152.08056	R6	0	15N-Ammonium
Glutamine	[13C4CH1015NNO3 + H]+ m/z 152.08689	R1	0	15N-Ammonium
Glutamine	[13C4CH1015NNO3 + H]+ m/z 152.08689	R2	0	15N-Ammonium
Glutamine	[13C4CH1015NNO3 + H]+ m/z 152.08689	R3	0	15N-Ammonium
Glutamine	[13C4CH1015NNO3 + H]+ m/z 152.08689	R4	0	15N-Ammonium
Glutamine	[13C4CH1015NNO3 + H]+ m/z 152.08689	R5	0	15N-Ammonium
Glutamine	[13C4CH1015NNO3 + H]+ m/z 152.08689	R6	0	15N-Ammonium
Glutamine	[13C5H10N2O3 + H]+ m/z 152.09322	R1	0	15N-Ammonium
Glutamine	[13C5H10N2O3 + H]+ m/z 152.09322	R2	0	15N-Ammonium
Glutamine	[13C5H10N2O3 + H]+ m/z 152.09322	R3	0	15N-Ammonium
Glutamine	[13C5H10N2O3 + H]+ m/z 152.09322	R4	0	15N-Ammonium
Glutamine	[13C5H10N2O3 + H]+ m/z 152.09322	R5	0	15N-Ammonium
Glutamine	[13C5H10N2O3 + H]+ m/z 152.09322	R6	0	15N-Ammonium
Glutamine	[13C4CH1015N2O3 + H]+ m/z 153.08392	R1	0	15N-Ammonium
Glutamine	[13C4CH1015N2O3 + H]+ m/z 153.08392	R2	0	15N-Ammonium
Glutamine	[13C4CH1015N2O3 + H]+ m/z 153.08392	R3	0	15N-Ammonium
Glutamine	[13C4CH1015N2O3 + H]+ m/z 153.08392	R4	0	15N-Ammonium
Glutamine	[13C4CH1015N2O3 + H]+ m/z 153.08392	R5	0	15N-Ammonium
Glutamine	[13C4CH1015N2O3 + H]+ m/z 153.08392	R6	0	15N-Ammonium
Glutamine	[13C5H1015NNO3 + H]+ m/z 153.09025	R1	0	15N-Ammonium
Glutamine	[13C5H1015NNO3 + H]+ m/z 153.09025	R2	0	15N-Ammonium
Glutamine	[13C5H1015NNO3 + H]+ m/z 153.09025	R3	0	15N-Ammonium
Glutamine	[13C5H1015NNO3 + H]+ m/z 153.09025	R4	0	15N-Ammonium
Glutamine	[13C5H1015NNO3 + H]+ m/z 153.09025	R5	0	15N-Ammonium
Glutamine	[13C5H1015NNO3 + H]+ m/z 153.09025	R6	0	15N-Ammonium
Glutamine	[13C5H1015N2O3 + H]+ m/z 154.08728	R1	0	15N-Ammonium
Glutamine	[13C5H1015N2O3 + H]+ m/z 154.08728	R2	0	15N-Ammonium
Glutamine	[13C5H1015N2O3 + H]+ m/z 154.08728	R3	0	15N-Ammonium
Glutamine	[13C5H1015N2O3 + H]+ m/z 154.08728	R4	0	15N-Ammonium
Glutamine	[13C5H1015N2O3 + H]+ m/z 154.08728	R5	0	15N-Ammonium
Glutamine	[13C5H1015N2O3 + H]+ m/z 154.08728	R6	0	15N-Ammonium
Serine	[C3H7NO3 + H]+ m/z 106.04987	R1	1171817009	15N-Ammonium
Serine	[C3H7NO3 + H]+ m/z 106.04987	R2	918166837	15N-Ammonium
Serine	[C3H7NO3 + H]+ m/z 106.04987	R3	945781055	15N-Ammonium
Serine	[C3H7NO3 + H]+ m/z 106.04987	R4	1086208937	15N-Ammonium
Serine	[C3H7NO3 + H]+ m/z 106.04987	R5	1682746221	15N-Ammonium
Serine	[C3H7NO3 + H]+ m/z 106.04987	R6	1691448637	15N-Ammonium
Serine	[C3H715NO3 + H]+ m/z 107.04690	R1	95896014	15N-Ammonium
Serine	[C3H715NO3 + H]+ m/z 107.04690	R2	81716457	15N-Ammonium
Serine	[C3H715NO3 + H]+ m/z 107.04690	R3	87550293	15N-Ammonium
Serine	[C3H715NO3 + H]+ m/z 107.04690	R4	85191370	15N-Ammonium
Serine	[C3H715NO3 + H]+ m/z 107.04690	R5	111237602	15N-Ammonium
Serine	[C3H715NO3 + H]+ m/z 107.04690	R6	110719341	15N-Ammonium
Serine	[13CC2H7NO3 + H]+ m/z 107.05323	R1	40273635	15N-Ammonium
Serine	[13CC2H7NO3 + H]+ m/z 107.05323	R2	31499826	15N-Ammonium
Serine	[13CC2H7NO3 + H]+ m/z 107.05323	R3	32342406	15N-Ammonium
Serine	[13CC2H7NO3 + H]+ m/z 107.05323	R4	36158774	15N-Ammonium
Serine	[13CC2H7NO3 + H]+ m/z 107.05323	R5	57619028	15N-Ammonium
Serine	[13CC2H7NO3 + H]+ m/z 107.05323	R6	57962434	15N-Ammonium
Serine	[13CC2H715NO3 + H]+ m/z 108.05026	R1	2715662	15N-Ammonium
Serine	[13CC2H715NO3 + H]+ m/z 108.05026	R2	2325255	15N-Ammonium
Serine	[13CC2H715NO3 + H]+ m/z 108.05026	R3	2446468	15N-Ammonium
Serine	[13CC2H715NO3 + H]+ m/z 108.05026	R4	2440768	15N-Ammonium
Serine	[13CC2H715NO3 + H]+ m/z 108.05026	R5	3265387	15N-Ammonium
Serine	[13CC2H715NO3 + H]+ m/z 108.05026	R6	2658551	15N-Ammonium
Serine	[13C2CH7NO3 + H]+ m/z 108.05659	R1	309251	15N-Ammonium
Serine	[13C2CH7NO3 + H]+ m/z 108.05659	R2	254109	15N-Ammonium
Serine	[13C2CH7NO3 + H]+ m/z 108.05659	R3	197377	15N-Ammonium
Serine	[13C2CH7NO3 + H]+ m/z 108.05659	R4	219278	15N-Ammonium
Serine	[13C2CH7NO3 + H]+ m/z 108.05659	R5	474674	15N-Ammonium
Serine	[13C2CH7NO3 + H]+ m/z 108.05659	R6	171845	15N-Ammonium
Serine	[13C2CH715NO3 + H]+ m/z 109.05362	R1	0	15N-Ammonium
Serine	[13C2CH715NO3 + H]+ m/z 109.05362	R2	0	15N-Ammonium
Serine	[13C2CH715NO3 + H]+ m/z 109.05362	R3	0	15N-Ammonium
Serine	[13C2CH715NO3 + H]+ m/z 109.05362	R4	0	15N-Ammonium
Serine	[13C2CH715NO3 + H]+ m/z 109.05362	R5	0	15N-Ammonium
Serine	[13C2CH715NO3 + H]+ m/z 109.05362	R6	0	15N-Ammonium
Serine	[13C3H7NO3 + H]+ m/z 109.05995	R1	0	15N-Ammonium
Serine	[13C3H7NO3 + H]+ m/z 109.05995	R2	0	15N-Ammonium
Serine	[13C3H7NO3 + H]+ m/z 109.05995	R3	0	15N-Ammonium
Serine	[13C3H7NO3 + H]+ m/z 109.05995	R4	0	15N-Ammonium
Serine	[13C3H7NO3 + H]+ m/z 109.05995	R5	0	15N-Ammonium
Serine	[13C3H7NO3 + H]+ m/z 109.05995	R6	0	15N-Ammonium
Serine	[13C3H715NO3 + H]+ m/z 110.05698	R1	0	15N-Ammonium
Serine	[13C3H715NO3 + H]+ m/z 110.05698	R2	0	15N-Ammonium
Serine	[13C3H715NO3 + H]+ m/z 110.05698	R3	0	15N-Ammonium
Serine	[13C3H715NO3 + H]+ m/z 110.05698	R4	0	15N-Ammonium
Serine	[13C3H715NO3 + H]+ m/z 110.05698	R5	0	15N-Ammonium
Serine	[13C3H715NO3 + H]+ m/z 110.05698	R6	0	15N-Ammonium
Glycine	[C2H5NO2 + H]+ m/z 76.03930	R1	996051253	15N-Ammonium
Glycine	[C2H5NO2 + H]+ m/z 76.03930	R2	1008311302	15N-Ammonium
Glycine	[C2H5NO2 + H]+ m/z 76.03930	R3	1186282610	15N-Ammonium
Glycine	[C2H5NO2 + H]+ m/z 76.03930	R4	1287366395	15N-Ammonium
Glycine	[C2H5NO2 + H]+ m/z 76.03930	R5	1355873887	15N-Ammonium
Glycine	[C2H5NO2 + H]+ m/z 76.03930	R6	1410176727	15N-Ammonium
Glycine	[C2H515NO2 + H]+ m/z 77.03633	R1	91527400	15N-Ammonium
Glycine	[C2H515NO2 + H]+ m/z 77.03633	R2	106634478	15N-Ammonium
Glycine	[C2H515NO2 + H]+ m/z 77.03633	R3	114375205	15N-Ammonium
Glycine	[C2H515NO2 + H]+ m/z 77.03633	R4	116012185	15N-Ammonium
Glycine	[C2H515NO2 + H]+ m/z 77.03633	R5	108930190	15N-Ammonium
Glycine	[C2H515NO2 + H]+ m/z 77.03633	R6	114299165	15N-Ammonium
Glycine	[13CCH5NO2 + H]+ m/z 77.04266	R1	22355017	15N-Ammonium
Glycine	[13CCH5NO2 + H]+ m/z 77.04266	R2	22283626	15N-Ammonium
Glycine	[13CCH5NO2 + H]+ m/z 77.04266	R3	25855481	15N-Ammonium
Glycine	[13CCH5NO2 + H]+ m/z 77.04266	R4	29518010	15N-Ammonium
Glycine	[13CCH5NO2 + H]+ m/z 77.04266	R5	30020347	15N-Ammonium
Glycine	[13CCH5NO2 + H]+ m/z 77.04266	R6	31632022	15N-Ammonium
Glycine	[13CCH515NO2 + H]+ m/z 78.03969	R1	1222470	15N-Ammonium
Glycine	[13CCH515NO2 + H]+ m/z 78.03969	R2	1816925	15N-Ammonium
Glycine	[13CCH515NO2 + H]+ m/z 78.03969	R3	2577509	15N-Ammonium
Glycine	[13CCH515NO2 + H]+ m/z 78.03969	R4	2379949	15N-Ammonium
Glycine	[13CCH515NO2 + H]+ m/z 78.03969	R5	2423061	15N-Ammonium
Glycine	[13CCH515NO2 + H]+ m/z 78.03969	R6	2335024	15N-Ammonium
Glycine	[13C2H5NO2 + H]+ m/z 78.04602	R1	0	15N-Ammonium
Glycine	[13C2H5NO2 + H]+ m/z 78.04602	R2	0	15N-Ammonium
Glycine	[13C2H5NO2 + H]+ m/z 78.04602	R3	143408	15N-Ammonium
Glycine	[13C2H5NO2 + H]+ m/z 78.04602	R4	217772	15N-Ammonium
Glycine	[13C2H5NO2 + H]+ m/z 78.04602	R5	0	15N-Ammonium
Glycine	[13C2H5NO2 + H]+ m/z 78.04602	R6	78518	15N-Ammonium
Glycine	[13C2H515NO2 + H]+ m/z 79.04305	R1	0	15N-Ammonium
Glycine	[13C2H515NO2 + H]+ m/z 79.04305	R2	0	15N-Ammonium
Glycine	[13C2H515NO2 + H]+ m/z 79.04305	R3	0	15N-Ammonium
Glycine	[13C2H515NO2 + H]+ m/z 79.04305	R4	0	15N-Ammonium
Glycine	[13C2H515NO2 + H]+ m/z 79.04305	R5	0	15N-Ammonium
Glycine	[13C2H515NO2 + H]+ m/z 79.04305	R6	0	15N-Ammonium
3-Phosphohydroxypyruvate	[C3H7O7P - H]- m/z 184.98566	R1	2000911	13C6-Glucose
3-Phosphohydroxypyruvate	[C3H7O7P - H]- m/z 184.98566	R2	1894055	13C6-Glucose
3-Phosphohydroxypyruvate	[C3H7O7P - H]- m/z 184.98566	R3	1736916	13C6-Glucose
3-Phosphohydroxypyruvate	[C3H7O7P - H]- m/z 184.98566	R4	1730147	13C6-Glucose
3-Phosphohydroxypyruvate	[C3H7O7P - H]- m/z 184.98566	R5	1452908	13C6-Glucose
3-Phosphohydroxypyruvate	[C3H7O7P - H]- m/z 184.98566	R6	1425965	13C6-Glucose
3-Phosphohydroxypyruvate	[13CC2H7O7P - H]- m/z 185.98892	R1	1756544	13C6-Glucose
3-Phosphohydroxypyruvate	[13CC2H7O7P - H]- m/z 185.98892	R2	1631997	13C6-Glucose
3-Phosphohydroxypyruvate	[13CC2H7O7P - H]- m/z 185.98892	R3	1586769	13C6-Glucose
3-Phosphohydroxypyruvate	[13CC2H7O7P - H]- m/z 185.98892	R4	1737360	13C6-Glucose
3-Phosphohydroxypyruvate	[13CC2H7O7P - H]- m/z 185.98892	R5	1573591	13C6-Glucose
3-Phosphohydroxypyruvate	[13CC2H7O7P - H]- m/z 185.98892	R6	1325541	13C6-Glucose
3-Phosphohydroxypyruvate	[13C2CH7O7P - H]- m/z 186.99228	R1	2222548	13C6-Glucose
3-Phosphohydroxypyruvate	[13C2CH7O7P - H]- m/z 186.99228	R2	2138621	13C6-Glucose
3-Phosphohydroxypyruvate	[13C2CH7O7P - H]- m/z 186.99228	R3	1941256	13C6-Glucose
3-Phosphohydroxypyruvate	[13C2CH7O7P - H]- m/z 186.99228	R4	1796626	13C6-Glucose
3-Phosphohydroxypyruvate	[13C2CH7O7P - H]- m/z 186.99228	R5	1751896	13C6-Glucose
3-Phosphohydroxypyruvate	[13C2CH7O7P - H]- m/z 186.99228	R6	1690847	13C6-Glucose
3-Phosphohydroxypyruvate	[13C3H7O7P - H]- m/z 187.99564	R1	6522641	13C6-Glucose
3-Phosphohydroxypyruvate	[13C3H7O7P - H]- m/z 187.99564	R2	6654494	13C6-Glucose
3-Phosphohydroxypyruvate	[13C3H7O7P - H]- m/z 187.99564	R3	10373710	13C6-Glucose
3-Phosphohydroxypyruvate	[13C3H7O7P - H]- m/z 187.99564	R4	7705700	13C6-Glucose
3-Phosphohydroxypyruvate	[13C3H7O7P - H]- m/z 187.99564	R5	8220780	13C6-Glucose
3-Phosphohydroxypyruvate	[13C3H7O7P - H]- m/z 187.99564	R6	7806641	13C6-Glucose
Glutamate	[C5H9NO4 + H]+ m/z 148.06034	R1	1654844106	13C6-Glucose
Glutamate	[C5H9NO4 + H]+ m/z 148.06034	R2	1694733412	13C6-Glucose
Glutamate	[C5H9NO4 + H]+ m/z 148.06034	R3	1208049626	13C6-Glucose
Glutamate	[C5H9NO4 + H]+ m/z 148.06034	R4	215118180	13C6-Glucose
Glutamate	[C5H9NO4 + H]+ m/z 148.06034	R5	370829090	13C6-Glucose
Glutamate	[C5H9NO4 + H]+ m/z 148.06034	R6	1647024811	13C6-Glucose
Glutamate	[C5H915NO4 + H]+ m/z 149.05737	R1	5184339	13C6-Glucose
Glutamate	[C5H915NO4 + H]+ m/z 149.05737	R2	4299964	13C6-Glucose
Glutamate	[C5H915NO4 + H]+ m/z 149.05737	R3	4040741	13C6-Glucose
Glutamate	[C5H915NO4 + H]+ m/z 149.05737	R4	393633	13C6-Glucose
Glutamate	[C5H915NO4 + H]+ m/z 149.05737	R5	1056916	13C6-Glucose
Glutamate	[C5H915NO4 + H]+ m/z 149.05737	R6	5568630	13C6-Glucose
Glutamate	[13CC4H9NO4 + H]+ m/z 149.06370	R1	594478840	13C6-Glucose
Glutamate	[13CC4H9NO4 + H]+ m/z 149.06370	R2	497546492	13C6-Glucose
Glutamate	[13CC4H9NO4 + H]+ m/z 149.06370	R3	301411590	13C6-Glucose
Glutamate	[13CC4H9NO4 + H]+ m/z 149.06370	R4	79564027	13C6-Glucose
Glutamate	[13CC4H9NO4 + H]+ m/z 149.06370	R5	97232778	13C6-Glucose
Glutamate	[13CC4H9NO4 + H]+ m/z 149.06370	R6	338189649	13C6-Glucose
Glutamate	[13CC4H915NO4 + H]+ m/z 150.06073	R1	1473095	13C6-Glucose
Glutamate	[13CC4H915NO4 + H]+ m/z 150.06073	R2	1526880	13C6-Glucose
Glutamate	[13CC4H915NO4 + H]+ m/z 150.06073	R3	873292	13C6-Glucose
Glutamate	[13CC4H915NO4 + H]+ m/z 150.06073	R4	183619	13C6-Glucose
Glutamate	[13CC4H915NO4 + H]+ m/z 150.06073	R5	250013	13C6-Glucose
Glutamate	[13CC4H915NO4 + H]+ m/z 150.06073	R6	808015	13C6-Glucose
Glutamate	[13C2C3H9NO4 + H]+ m/z 150.06706	R1	734212507	13C6-Glucose
Glutamate	[13C2C3H9NO4 + H]+ m/z 150.06706	R2	609923521	13C6-Glucose
Glutamate	[13C2C3H9NO4 + H]+ m/z 150.06706	R3	368374070	13C6-Glucose
Glutamate	[13C2C3H9NO4 + H]+ m/z 150.06706	R4	88967571	13C6-Glucose
Glutamate	[13C2C3H9NO4 + H]+ m/z 150.06706	R5	121576792	13C6-Glucose
Glutamate	[13C2C3H9NO4 + H]+ m/z 150.06706	R6	415064511	13C6-Glucose
Glutamate	[13C2C3H915NO4 + H]+ m/z 151.06409	R1	1739374	13C6-Glucose
Glutamate	[13C2C3H915NO4 + H]+ m/z 151.06409	R2	1856190	13C6-Glucose
Glutamate	[13C2C3H915NO4 + H]+ m/z 151.06409	R3	870322	13C6-Glucose
Glutamate	[13C2C3H915NO4 + H]+ m/z 151.06409	R4	335697	13C6-Glucose
Glutamate	[13C2C3H915NO4 + H]+ m/z 151.06409	R5	0	13C6-Glucose
Glutamate	[13C2C3H915NO4 + H]+ m/z 151.06409	R6	1030926	13C6-Glucose
Glutamate	[13C3C2H9NO4 + H]+ m/z 151.07042	R1	651395436	13C6-Glucose
Glutamate	[13C3C2H9NO4 + H]+ m/z 151.07042	R2	542648532	13C6-Glucose
Glutamate	[13C3C2H9NO4 + H]+ m/z 151.07042	R3	345210540	13C6-Glucose
Glutamate	[13C3C2H9NO4 + H]+ m/z 151.07042	R4	70337569	13C6-Glucose
Glutamate	[13C3C2H9NO4 + H]+ m/z 151.07042	R5	119764976	13C6-Glucose
Glutamate	[13C3C2H9NO4 + H]+ m/z 151.07042	R6	408807195	13C6-Glucose
Glutamate	[13C3C2H915NO4 + H]+ m/z 152.06745	R1	1912509	13C6-Glucose
Glutamate	[13C3C2H915NO4 + H]+ m/z 152.06745	R2	1360559	13C6-Glucose
Glutamate	[13C3C2H915NO4 + H]+ m/z 152.06745	R3	896995	13C6-Glucose
Glutamate	[13C3C2H915NO4 + H]+ m/z 152.06745	R4	242660	13C6-Glucose
Glutamate	[13C3C2H915NO4 + H]+ m/z 152.06745	R5	185438	13C6-Glucose
Glutamate	[13C3C2H915NO4 + H]+ m/z 152.06745	R6	897739	13C6-Glucose
Glutamate	[13C4CH9NO4 + H]+ m/z 152.07378	R1	437062380	13C6-Glucose
Glutamate	[13C4CH9NO4 + H]+ m/z 152.07378	R2	365862628	13C6-Glucose
Glutamate	[13C4CH9NO4 + H]+ m/z 152.07378	R3	241594372	13C6-Glucose
Glutamate	[13C4CH9NO4 + H]+ m/z 152.07378	R4	45823313	13C6-Glucose
Glutamate	[13C4CH9NO4 + H]+ m/z 152.07378	R5	85429612	13C6-Glucose
Glutamate	[13C4CH9NO4 + H]+ m/z 152.07378	R6	267360871	13C6-Glucose
Glutamate	[13C4CH915NO4 + H]+ m/z 153.07081	R1	951579	13C6-Glucose
Glutamate	[13C4CH915NO4 + H]+ m/z 153.07081	R2	824181	13C6-Glucose
Glutamate	[13C4CH915NO4 + H]+ m/z 153.07081	R3	629209	13C6-Glucose
Glutamate	[13C4CH915NO4 + H]+ m/z 153.07081	R4	0	13C6-Glucose
Glutamate	[13C4CH915NO4 + H]+ m/z 153.07081	R5	328069	13C6-Glucose
Glutamate	[13C4CH915NO4 + H]+ m/z 153.07081	R6	544185	13C6-Glucose
Glutamate	[13C5H9NO4 + H]+ m/z 153.07714	R1	417592529	13C6-Glucose
Glutamate	[13C5H9NO4 + H]+ m/z 153.07714	R2	361408486	13C6-Glucose
Glutamate	[13C5H9NO4 + H]+ m/z 153.07714	R3	283412370	13C6-Glucose
Glutamate	[13C5H9NO4 + H]+ m/z 153.07714	R4	40704669	13C6-Glucose
Glutamate	[13C5H9NO4 + H]+ m/z 153.07714	R5	86208048	13C6-Glucose
Glutamate	[13C5H9NO4 + H]+ m/z 153.07714	R6	371008327	13C6-Glucose
Glutamate	[13C5H915NO4 + H]+ m/z 154.07417	R1	937712	13C6-Glucose
Glutamate	[13C5H915NO4 + H]+ m/z 154.07417	R2	554553	13C6-Glucose
Glutamate	[13C5H915NO4 + H]+ m/z 154.07417	R3	753132	13C6-Glucose
Glutamate	[13C5H915NO4 + H]+ m/z 154.07417	R4	156479	13C6-Glucose
Glutamate	[13C5H915NO4 + H]+ m/z 154.07417	R5	65883	13C6-Glucose
Glutamate	[13C5H915NO4 + H]+ m/z 154.07417	R6	824921	13C6-Glucose
Glutamine	[C5H10N2O3 + H]+ m/z 147.07642	R1	4193307273	13C6-Glucose
Glutamine	[C5H10N2O3 + H]+ m/z 147.07642	R2	3718003450	13C6-Glucose
Glutamine	[C5H10N2O3 + H]+ m/z 147.07642	R3	629573416	13C6-Glucose
Glutamine	[C5H10N2O3 + H]+ m/z 147.07642	R4	909380538	13C6-Glucose
Glutamine	[C5H10N2O3 + H]+ m/z 147.07642	R5	1449433606	13C6-Glucose
Glutamine	[C5H10N2O3 + H]+ m/z 147.07642	R6	1119096558	13C6-Glucose
Glutamine	[C5H1015NNO3 + H]+ m/z 148.07345	R1	31829131	13C6-Glucose
Glutamine	[C5H1015NNO3 + H]+ m/z 148.07345	R2	27670147	13C6-Glucose
Glutamine	[C5H1015NNO3 + H]+ m/z 148.07345	R3	4247918	13C6-Glucose
Glutamine	[C5H1015NNO3 + H]+ m/z 148.07345	R4	6096723	13C6-Glucose
Glutamine	[C5H1015NNO3 + H]+ m/z 148.07345	R5	9660178	13C6-Glucose
Glutamine	[C5H1015NNO3 + H]+ m/z 148.07345	R6	7228609	13C6-Glucose
Glutamine	[13CC4H10N2O4 + H]+ m/z 148.07978	R1	1033405318	13C6-Glucose
Glutamine	[13CC4H10N2O4 + H]+ m/z 148.07978	R2	820824115	13C6-Glucose
Glutamine	[13CC4H10N2O4 + H]+ m/z 148.07978	R3	103751621	13C6-Glucose
Glutamine	[13CC4H10N2O4 + H]+ m/z 148.07978	R4	196290118	13C6-Glucose
Glutamine	[13CC4H10N2O4 + H]+ m/z 148.07978	R5	273775224	13C6-Glucose
Glutamine	[13CC4H10N2O4 + H]+ m/z 148.07978	R6	168648664	13C6-Glucose
Glutamine	[C5H1015N2O3 + H]+ m/z 149.07048	R1	494985	13C6-Glucose
Glutamine	[C5H1015N2O3 + H]+ m/z 149.07048	R2	230884	13C6-Glucose
Glutamine	[C5H1015N2O3 + H]+ m/z 149.07048	R3	0	13C6-Glucose
Glutamine	[C5H1015N2O3 + H]+ m/z 149.07048	R4	0	13C6-Glucose
Glutamine	[C5H1015N2O3 + H]+ m/z 149.07048	R5	84983	13C6-Glucose
Glutamine	[C5H1015N2O3 + H]+ m/z 149.07048	R6	0	13C6-Glucose
Glutamine	[13CC4H1015NNO3 + H]+ m/z 149.07681	R1	6536069	13C6-Glucose
Glutamine	[13CC4H1015NNO3 + H]+ m/z 149.07681	R2	4664241	13C6-Glucose
Glutamine	[13CC4H1015NNO3 + H]+ m/z 149.07681	R3	626831	13C6-Glucose
Glutamine	[13CC4H1015NNO3 + H]+ m/z 149.07681	R4	1036742	13C6-Glucose
Glutamine	[13CC4H1015NNO3 + H]+ m/z 149.07681	R5	1102673	13C6-Glucose
Glutamine	[13CC4H1015NNO3 + H]+ m/z 149.07681	R6	796012	13C6-Glucose
Glutamine	[13C2C3H10N2O3 + H]+ m/z 149.08314	R1	1678885155	13C6-Glucose
Glutamine	[13C2C3H10N2O3 + H]+ m/z 149.08314	R2	1353805463	13C6-Glucose
Glutamine	[13C2C3H10N2O3 + H]+ m/z 149.08314	R3	180941809	13C6-Glucose
Glutamine	[13C2C3H10N2O3 + H]+ m/z 149.08314	R4	297167137	13C6-Glucose
Glutamine	[13C2C3H10N2O3 + H]+ m/z 149.08314	R5	479940014	13C6-Glucose
Glutamine	[13C2C3H10N2O3 + H]+ m/z 149.08314	R6	294759259	13C6-Glucose
Glutamine	[13CC4H1015N2O3 + H]+ m/z 150.07384	R1	203377	13C6-Glucose
Glutamine	[13CC4H1015N2O3 + H]+ m/z 150.07384	R2	101731	13C6-Glucose
Glutamine	[13CC4H1015N2O3 + H]+ m/z 150.07384	R3	10167	13C6-Glucose
Glutamine	[13CC4H1015N2O3 + H]+ m/z 150.07384	R4	0	13C6-Glucose
Glutamine	[13CC4H1015N2O3 + H]+ m/z 150.07384	R5	0	13C6-Glucose
Glutamine	[13CC4H1015N2O3 + H]+ m/z 150.07384	R6	0	13C6-Glucose
Glutamine	[13C2C3H1015NNO3 + H]+ m/z 150.08017	R1	12180480	13C6-Glucose
Glutamine	[13C2C3H1015NNO3 + H]+ m/z 150.08017	R2	9970801	13C6-Glucose
Glutamine	[13C2C3H1015NNO3 + H]+ m/z 150.08017	R3	1171162	13C6-Glucose
Glutamine	[13C2C3H1015NNO3 + H]+ m/z 150.08017	R4	1705859	13C6-Glucose
Glutamine	[13C2C3H1015NNO3 + H]+ m/z 150.08017	R5	2701416	13C6-Glucose
Glutamine	[13C2C3H1015NNO3 + H]+ m/z 150.08017	R6	1650259	13C6-Glucose
Glutamine	[13C3C2H10N2O3 + H]+ m/z 150.08650	R1	1623580782	13C6-Glucose
Glutamine	[13C3C2H10N2O3 + H]+ m/z 150.08650	R2	1280343656	13C6-Glucose
Glutamine	[13C3C2H10N2O3 + H]+ m/z 150.08650	R3	190745928	13C6-Glucose
Glutamine	[13C3C2H10N2O3 + H]+ m/z 150.08650	R4	291892708	13C6-Glucose
Glutamine	[13C3C2H10N2O3 + H]+ m/z 150.08650	R5	496162409	13C6-Glucose
Glutamine	[13C3C2H10N2O3 + H]+ m/z 150.08650	R6	317219910	13C6-Glucose
Glutamine	[13C2C3H1015N2O3 + H]+ m/z 151.07720	R1	251720	13C6-Glucose
Glutamine	[13C2C3H1015N2O3 + H]+ m/z 151.07720	R2	205886	13C6-Glucose
Glutamine	[13C2C3H1015N2O3 + H]+ m/z 151.07720	R3	0	13C6-Glucose
Glutamine	[13C2C3H1015N2O3 + H]+ m/z 151.07720	R4	0	13C6-Glucose
Glutamine	[13C2C3H1015N2O3 + H]+ m/z 151.07720	R5	0	13C6-Glucose
Glutamine	[13C2C3H1015N2O3 + H]+ m/z 151.07720	R6	33606	13C6-Glucose
Glutamine	[13C3C2H1015NNO3 + H]+ m/z 151.08353	R1	10523539	13C6-Glucose
Glutamine	[13C3C2H1015NNO3 + H]+ m/z 151.08353	R2	9526105	13C6-Glucose
Glutamine	[13C3C2H1015NNO3 + H]+ m/z 151.08353	R3	1147460	13C6-Glucose
Glutamine	[13C3C2H1015NNO3 + H]+ m/z 151.08353	R4	1851902	13C6-Glucose
Glutamine	[13C3C2H1015NNO3 + H]+ m/z 151.08353	R5	2741006	13C6-Glucose
Glutamine	[13C3C2H1015NNO3 + H]+ m/z 151.08353	R6	1758008	13C6-Glucose
Glutamine	[13C4CH10N2O3 + H]+ m/z 151.08986	R1	1513059785	13C6-Glucose
Glutamine	[13C4CH10N2O3 + H]+ m/z 151.08986	R2	1217023843	13C6-Glucose
Glutamine	[13C4CH10N2O3 + H]+ m/z 151.08986	R3	204699100	13C6-Glucose
Glutamine	[13C4CH10N2O3 + H]+ m/z 151.08986	R4	286740386	13C6-Glucose
Glutamine	[13C4CH10N2O3 + H]+ m/z 151.08986	R5	508058963	13C6-Glucose
Glutamine	[13C4CH10N2O3 + H]+ m/z 151.08986	R6	350590576	13C6-Glucose
Glutamine	[13C3C2H1015N2O3 + H]+ m/z 152.08056	R1	375386	13C6-Glucose
Glutamine	[13C3C2H1015N2O3 + H]+ m/z 152.08056	R2	167534	13C6-Glucose
Glutamine	[13C3C2H1015N2O3 + H]+ m/z 152.08056	R3	0	13C6-Glucose
Glutamine	[13C3C2H1015N2O3 + H]+ m/z 152.08056	R4	0	13C6-Glucose
Glutamine	[13C3C2H1015N2O3 + H]+ m/z 152.08056	R5	0	13C6-Glucose
Glutamine	[13C3C2H1015N2O3 + H]+ m/z 152.08056	R6	0	13C6-Glucose
Glutamine	[13C4CH1015NNO3 + H]+ m/z 152.08689	R1	9521114	13C6-Glucose
Glutamine	[13C4CH1015NNO3 + H]+ m/z 152.08689	R2	7481008	13C6-Glucose
Glutamine	[13C4CH1015NNO3 + H]+ m/z 152.08689	R3	1131190	13C6-Glucose
Glutamine	[13C4CH1015NNO3 + H]+ m/z 152.08689	R4	1602745	13C6-Glucose
Glutamine	[13C4CH1015NNO3 + H]+ m/z 152.08689	R5	2476130	13C6-Glucose
Glutamine	[13C4CH1015NNO3 + H]+ m/z 152.08689	R6	1928184	13C6-Glucose
Glutamine	[13C5H10N2O3 + H]+ m/z 152.09322	R1	1743308912	13C6-Glucose
Glutamine	[13C5H10N2O3 + H]+ m/z 152.09322	R2	1390730838	13C6-Glucose
Glutamine	[13C5H10N2O3 + H]+ m/z 152.09322	R3	260302310	13C6-Glucose
Glutamine	[13C5H10N2O3 + H]+ m/z 152.09322	R4	348740502	13C6-Glucose
Glutamine	[13C5H10N2O3 + H]+ m/z 152.09322	R5	610554763	13C6-Glucose
Glutamine	[13C5H10N2O3 + H]+ m/z 152.09322	R6	445402387	13C6-Glucose
Glutamine	[13C4CH1015N2O3 + H]+ m/z 153.08392	R1	0	13C6-Glucose
Glutamine	[13C4CH1015N2O3 + H]+ m/z 153.08392	R2	0	13C6-Glucose
Glutamine	[13C4CH1015N2O3 + H]+ m/z 153.08392	R3	0	13C6-Glucose
Glutamine	[13C4CH1015N2O3 + H]+ m/z 153.08392	R4	0	13C6-Glucose
Glutamine	[13C4CH1015N2O3 + H]+ m/z 153.08392	R5	0	13C6-Glucose
Glutamine	[13C4CH1015N2O3 + H]+ m/z 153.08392	R6	0	13C6-Glucose
Glutamine	[13C5H1015NNO3 + H]+ m/z 153.09025	R1	11845927	13C6-Glucose
Glutamine	[13C5H1015NNO3 + H]+ m/z 153.09025	R2	9760542	13C6-Glucose
Glutamine	[13C5H1015NNO3 + H]+ m/z 153.09025	R3	2009471	13C6-Glucose
Glutamine	[13C5H1015NNO3 + H]+ m/z 153.09025	R4	3036050	13C6-Glucose
Glutamine	[13C5H1015NNO3 + H]+ m/z 153.09025	R5	4693621	13C6-Glucose
Glutamine	[13C5H1015NNO3 + H]+ m/z 153.09025	R6	3834765	13C6-Glucose
Glutamine	[13C5H1015N2O3 + H]+ m/z 154.08728	R1	0	13C6-Glucose
Glutamine	[13C5H1015N2O3 + H]+ m/z 154.08728	R2	0	13C6-Glucose
Glutamine	[13C5H1015N2O3 + H]+ m/z 154.08728	R3	0	13C6-Glucose
Glutamine	[13C5H1015N2O3 + H]+ m/z 154.08728	R4	0	13C6-Glucose
Glutamine	[13C5H1015N2O3 + H]+ m/z 154.08728	R5	0	13C6-Glucose
Glutamine	[13C5H1015N2O3 + H]+ m/z 154.08728	R6	0	13C6-Glucose
Serine	[C3H7NO3 + H]+ m/z 106.04987	R1	3315804009	13C6-Glucose
Serine	[C3H7NO3 + H]+ m/z 106.04987	R2	3257148262	13C6-Glucose
Serine	[C3H7NO3 + H]+ m/z 106.04987	R3	553218273	13C6-Glucose
Serine	[C3H7NO3 + H]+ m/z 106.04987	R4	530359488	13C6-Glucose
Serine	[C3H7NO3 + H]+ m/z 106.04987	R5	1132156737	13C6-Glucose
Serine	[C3H7NO3 + H]+ m/z 106.04987	R6	1173762894	13C6-Glucose
Serine	[C3H715NO3 + H]+ m/z 107.04690	R1	11481778	13C6-Glucose
Serine	[C3H715NO3 + H]+ m/z 107.04690	R2	10511306	13C6-Glucose
Serine	[C3H715NO3 + H]+ m/z 107.04690	R3	1940961	13C6-Glucose
Serine	[C3H715NO3 + H]+ m/z 107.04690	R4	1623228	13C6-Glucose
Serine	[C3H715NO3 + H]+ m/z 107.04690	R5	3701196	13C6-Glucose
Serine	[C3H715NO3 + H]+ m/z 107.04690	R6	3933416	13C6-Glucose
Serine	[13CC2H7NO3 + H]+ m/z 107.05323	R1	816225400	13C6-Glucose
Serine	[13CC2H7NO3 + H]+ m/z 107.05323	R2	837550406	13C6-Glucose
Serine	[13CC2H7NO3 + H]+ m/z 107.05323	R3	110838522	13C6-Glucose
Serine	[13CC2H7NO3 + H]+ m/z 107.05323	R4	120345225	13C6-Glucose
Serine	[13CC2H7NO3 + H]+ m/z 107.05323	R5	236722546	13C6-Glucose
Serine	[13CC2H7NO3 + H]+ m/z 107.05323	R6	210387628	13C6-Glucose
Serine	[13CC2H715NO3 + H]+ m/z 108.05026	R1	2099445	13C6-Glucose
Serine	[13CC2H715NO3 + H]+ m/z 108.05026	R2	2675064	13C6-Glucose
Serine	[13CC2H715NO3 + H]+ m/z 108.05026	R3	268378	13C6-Glucose
Serine	[13CC2H715NO3 + H]+ m/z 108.05026	R4	279928	13C6-Glucose
Serine	[13CC2H715NO3 + H]+ m/z 108.05026	R5	594837	13C6-Glucose
Serine	[13CC2H715NO3 + H]+ m/z 108.05026	R6	444420	13C6-Glucose
Serine	[13C2CH7NO3 + H]+ m/z 108.05659	R1	344791673	13C6-Glucose
Serine	[13C2CH7NO3 + H]+ m/z 108.05659	R2	341950783	13C6-Glucose
Serine	[13C2CH7NO3 + H]+ m/z 108.05659	R3	83914967	13C6-Glucose
Serine	[13C2CH7NO3 + H]+ m/z 108.05659	R4	86195840	13C6-Glucose
Serine	[13C2CH7NO3 + H]+ m/z 108.05659	R5	164707455	13C6-Glucose
Serine	[13C2CH7NO3 + H]+ m/z 108.05659	R6	145287874	13C6-Glucose
Serine	[13C2CH715NO3 + H]+ m/z 109.05362	R1	1104765	13C6-Glucose
Serine	[13C2CH715NO3 + H]+ m/z 109.05362	R2	980401	13C6-Glucose
Serine	[13C2CH715NO3 + H]+ m/z 109.05362	R3	290558	13C6-Glucose
Serine	[13C2CH715NO3 + H]+ m/z 109.05362	R4	114498	13C6-Glucose
Serine	[13C2CH715NO3 + H]+ m/z 109.05362	R5	362716	13C6-Glucose
Serine	[13C2CH715NO3 + H]+ m/z 109.05362	R6	351283	13C6-Glucose
Serine	[13C3H7NO3 + H]+ m/z 109.05995	R1	354259616	13C6-Glucose
Serine	[13C3H7NO3 + H]+ m/z 109.05995	R2	419013621	13C6-Glucose
Serine	[13C3H7NO3 + H]+ m/z 109.05995	R3	285065586	13C6-Glucose
Serine	[13C3H7NO3 + H]+ m/z 109.05995	R4	263153997	13C6-Glucose
Serine	[13C3H7NO3 + H]+ m/z 109.05995	R5	440531481	13C6-Glucose
Serine	[13C3H7NO3 + H]+ m/z 109.05995	R6	429037223	13C6-Glucose
Serine	[13C3H715NO3 + H]+ m/z 110.05698	R1	716561	13C6-Glucose
Serine	[13C3H715NO3 + H]+ m/z 110.05698	R2	1032168	13C6-Glucose
Serine	[13C3H715NO3 + H]+ m/z 110.05698	R3	1025518	13C6-Glucose
Serine	[13C3H715NO3 + H]+ m/z 110.05698	R4	678289	13C6-Glucose
Serine	[13C3H715NO3 + H]+ m/z 110.05698	R5	1162580	13C6-Glucose
Serine	[13C3H715NO3 + H]+ m/z 110.05698	R6	983289	13C6-Glucose
Glycine	[C2H5NO2 + H]+ m/z 76.03930	R1	1091022238	13C6-Glucose
Glycine	[C2H5NO2 + H]+ m/z 76.03930	R2	1127340900	13C6-Glucose
Glycine	[C2H5NO2 + H]+ m/z 76.03930	R3	586174486	13C6-Glucose
Glycine	[C2H5NO2 + H]+ m/z 76.03930	R4	576058844	13C6-Glucose
Glycine	[C2H5NO2 + H]+ m/z 76.03930	R5	1263174559	13C6-Glucose
Glycine	[C2H5NO2 + H]+ m/z 76.03930	R6	936380887	13C6-Glucose
Glycine	[C2H515NO2 + H]+ m/z 77.03633	R1	3883119	13C6-Glucose
Glycine	[C2H515NO2 + H]+ m/z 77.03633	R2	3519927	13C6-Glucose
Glycine	[C2H515NO2 + H]+ m/z 77.03633	R3	2556833	13C6-Glucose
Glycine	[C2H515NO2 + H]+ m/z 77.03633	R4	1902231	13C6-Glucose
Glycine	[C2H515NO2 + H]+ m/z 77.03633	R5	4738021	13C6-Glucose
Glycine	[C2H515NO2 + H]+ m/z 77.03633	R6	3204633	13C6-Glucose
Glycine	[13CCH5NO2 + H]+ m/z 77.04266	R1	91229231	13C6-Glucose
Glycine	[13CCH5NO2 + H]+ m/z 77.04266	R2	95463978	13C6-Glucose
Glycine	[13CCH5NO2 + H]+ m/z 77.04266	R3	45841151	13C6-Glucose
Glycine	[13CCH5NO2 + H]+ m/z 77.04266	R4	46658838	13C6-Glucose
Glycine	[13CCH5NO2 + H]+ m/z 77.04266	R5	97182562	13C6-Glucose
Glycine	[13CCH5NO2 + H]+ m/z 77.04266	R6	68209610	13C6-Glucose
Glycine	[13CCH515NO2 + H]+ m/z 78.03969	R1	274892	13C6-Glucose
Glycine	[13CCH515NO2 + H]+ m/z 78.03969	R2	253422	13C6-Glucose
Glycine	[13CCH515NO2 + H]+ m/z 78.03969	R3	0	13C6-Glucose
Glycine	[13CCH515NO2 + H]+ m/z 78.03969	R4	91863	13C6-Glucose
Glycine	[13CCH515NO2 + H]+ m/z 78.03969	R5	145299	13C6-Glucose
Glycine	[13CCH515NO2 + H]+ m/z 78.03969	R6	67261	13C6-Glucose
Glycine	[13C2H5NO2 + H]+ m/z 78.04602	R1	139619783	13C6-Glucose
Glycine	[13C2H5NO2 + H]+ m/z 78.04602	R2	171988723	13C6-Glucose
Glycine	[13C2H5NO2 + H]+ m/z 78.04602	R3	153533249	13C6-Glucose
Glycine	[13C2H5NO2 + H]+ m/z 78.04602	R4	127130559	13C6-Glucose
Glycine	[13C2H5NO2 + H]+ m/z 78.04602	R5	296844279	13C6-Glucose
Glycine	[13C2H5NO2 + H]+ m/z 78.04602	R6	205547764	13C6-Glucose
Glycine	[13C2H515NO2 + H]+ m/z 79.04305	R1	535989	13C6-Glucose
Glycine	[13C2H515NO2 + H]+ m/z 79.04305	R2	377726	13C6-Glucose
Glycine	[13C2H515NO2 + H]+ m/z 79.04305	R3	431223	13C6-Glucose
Glycine	[13C2H515NO2 + H]+ m/z 79.04305	R4	465611	13C6-Glucose
Glycine	[13C2H515NO2 + H]+ m/z 79.04305	R5	922205	13C6-Glucose
Glycine	[13C2H515NO2 + H]+ m/z 79.04305	R6	655172	13C6-Glucose
3-Phosphohydroxypyruvate	[C3H7O7P - H]- m/z 184.98566	R1	1038881	15N-Ammonium + 13C6-Glucose
3-Phosphohydroxypyruvate	[C3H7O7P - H]- m/z 184.98566	R2	1567008	15N-Ammonium + 13C6-Glucose
3-Phosphohydroxypyruvate	[C3H7O7P - H]- m/z 184.98566	R3	1639237	15N-Ammonium + 13C6-Glucose
3-Phosphohydroxypyruvate	[C3H7O7P - H]- m/z 184.98566	R4	1423141	15N-Ammonium + 13C6-Glucose
3-Phosphohydroxypyruvate	[C3H7O7P - H]- m/z 184.98566	R5	1804377	15N-Ammonium + 13C6-Glucose
3-Phosphohydroxypyruvate	[C3H7O7P - H]- m/z 184.98566	R6	1891475	15N-Ammonium + 13C6-Glucose
3-Phosphohydroxypyruvate	[13CC2H7O7P - H]- m/z 185.98892	R1	1154831	15N-Ammonium + 13C6-Glucose
3-Phosphohydroxypyruvate	[13CC2H7O7P - H]- m/z 185.98892	R2	1792316	15N-Ammonium + 13C6-Glucose
3-Phosphohydroxypyruvate	[13CC2H7O7P - H]- m/z 185.98892	R3	1330113	15N-Ammonium + 13C6-Glucose
3-Phosphohydroxypyruvate	[13CC2H7O7P - H]- m/z 185.98892	R4	1415445	15N-Ammonium + 13C6-Glucose
3-Phosphohydroxypyruvate	[13CC2H7O7P - H]- m/z 185.98892	R5	1691820	15N-Ammonium + 13C6-Glucose
3-Phosphohydroxypyruvate	[13CC2H7O7P - H]- m/z 185.98892	R6	1325541	15N-Ammonium + 13C6-Glucose
3-Phosphohydroxypyruvate	[13C2CH7O7P - H]- m/z 186.99228	R1	1349090	15N-Ammonium + 13C6-Glucose
3-Phosphohydroxypyruvate	[13C2CH7O7P - H]- m/z 186.99228	R2	1874364	15N-Ammonium + 13C6-Glucose
3-Phosphohydroxypyruvate	[13C2CH7O7P - H]- m/z 186.99228	R3	1658451	15N-Ammonium + 13C6-Glucose
3-Phosphohydroxypyruvate	[13C2CH7O7P - H]- m/z 186.99228	R4	1861374	15N-Ammonium + 13C6-Glucose
3-Phosphohydroxypyruvate	[13C2CH7O7P - H]- m/z 186.99228	R5	1983581	15N-Ammonium + 13C6-Glucose
3-Phosphohydroxypyruvate	[13C2CH7O7P - H]- m/z 186.99228	R6	1830460	15N-Ammonium + 13C6-Glucose
3-Phosphohydroxypyruvate	[13C3H7O7P - H]- m/z 187.99564	R1	4840335	15N-Ammonium + 13C6-Glucose
3-Phosphohydroxypyruvate	[13C3H7O7P - H]- m/z 187.99564	R2	6015548	15N-Ammonium + 13C6-Glucose
3-Phosphohydroxypyruvate	[13C3H7O7P - H]- m/z 187.99564	R3	788267	15N-Ammonium + 13C6-Glucose
3-Phosphohydroxypyruvate	[13C3H7O7P - H]- m/z 187.99564	R4	8693175	15N-Ammonium + 13C6-Glucose
3-Phosphohydroxypyruvate	[13C3H7O7P - H]- m/z 187.99564	R5	8447679	15N-Ammonium + 13C6-Glucose
3-Phosphohydroxypyruvate	[13C3H7O7P - H]- m/z 187.99564	R6	9236498	15N-Ammonium + 13C6-Glucose
Glutamate	[C5H9NO4 + H]+ m/z 148.06034	R1	585753991	15N-Ammonium + 13C6-Glucose
Glutamate	[C5H9NO4 + H]+ m/z 148.06034	R2	1475752790	15N-Ammonium + 13C6-Glucose
Glutamate	[C5H9NO4 + H]+ m/z 148.06034	R3	1265324704	15N-Ammonium + 13C6-Glucose
Glutamate	[C5H9NO4 + H]+ m/z 148.06034	R4	402168136	15N-Ammonium + 13C6-Glucose
Glutamate	[C5H9NO4 + H]+ m/z 148.06034	R5	1732280599	15N-Ammonium + 13C6-Glucose
Glutamate	[C5H9NO4 + H]+ m/z 148.06034	R6	2290868433	15N-Ammonium + 13C6-Glucose
Glutamate	[C5H915NO4 + H]+ m/z 149.05737	R1	53603406	15N-Ammonium + 13C6-Glucose
Glutamate	[C5H915NO4 + H]+ m/z 149.05737	R2	154708157	15N-Ammonium + 13C6-Glucose
Glutamate	[C5H915NO4 + H]+ m/z 149.05737	R3	125083031	15N-Ammonium + 13C6-Glucose
Glutamate	[C5H915NO4 + H]+ m/z 149.05737	R4	41875836	15N-Ammonium + 13C6-Glucose
Glutamate	[C5H915NO4 + H]+ m/z 149.05737	R5	226360404	15N-Ammonium + 13C6-Glucose
Glutamate	[C5H915NO4 + H]+ m/z 149.05737	R6	209406932	15N-Ammonium + 13C6-Glucose
Glutamate	[13CC4H9NO4 + H]+ m/z 149.06370	R1	138845784	15N-Ammonium + 13C6-Glucose
Glutamate	[13CC4H9NO4 + H]+ m/z 149.06370	R2	462733002	15N-Ammonium + 13C6-Glucose
Glutamate	[13CC4H9NO4 + H]+ m/z 149.06370	R3	346694791	15N-Ammonium + 13C6-Glucose
Glutamate	[13CC4H9NO4 + H]+ m/z 149.06370	R4	87810782	15N-Ammonium + 13C6-Glucose
Glutamate	[13CC4H9NO4 + H]+ m/z 149.06370	R5	421989383	15N-Ammonium + 13C6-Glucose
Glutamate	[13CC4H9NO4 + H]+ m/z 149.06370	R6	590923899	15N-Ammonium + 13C6-Glucose
Glutamate	[13CC4H915NO4 + H]+ m/z 150.06073	R1	30372429	15N-Ammonium + 13C6-Glucose
Glutamate	[13CC4H915NO4 + H]+ m/z 150.06073	R2	98836749	15N-Ammonium + 13C6-Glucose
Glutamate	[13CC4H915NO4 + H]+ m/z 150.06073	R3	63166781	15N-Ammonium + 13C6-Glucose
Glutamate	[13CC4H915NO4 + H]+ m/z 150.06073	R4	20713774	15N-Ammonium + 13C6-Glucose
Glutamate	[13CC4H915NO4 + H]+ m/z 150.06073	R5	116680277	15N-Ammonium + 13C6-Glucose
Glutamate	[13CC4H915NO4 + H]+ m/z 150.06073	R6	99496179	15N-Ammonium + 13C6-Glucose
Glutamate	[13C2C3H9NO4 + H]+ m/z 150.06706	R1	143622467	15N-Ammonium + 13C6-Glucose
Glutamate	[13C2C3H9NO4 + H]+ m/z 150.06706	R2	502529765	15N-Ammonium + 13C6-Glucose
Glutamate	[13C2C3H9NO4 + H]+ m/z 150.06706	R3	368381458	15N-Ammonium + 13C6-Glucose
Glutamate	[13C2C3H9NO4 + H]+ m/z 150.06706	R4	105589512	15N-Ammonium + 13C6-Glucose
Glutamate	[13C2C3H9NO4 + H]+ m/z 150.06706	R5	519092577	15N-Ammonium + 13C6-Glucose
Glutamate	[13C2C3H9NO4 + H]+ m/z 150.06706	R6	655943891	15N-Ammonium + 13C6-Glucose
Glutamate	[13C2C3H915NO4 + H]+ m/z 151.06409	R1	32513615	15N-Ammonium + 13C6-Glucose
Glutamate	[13C2C3H915NO4 + H]+ m/z 151.06409	R2	109222749	15N-Ammonium + 13C6-Glucose
Glutamate	[13C2C3H915NO4 + H]+ m/z 151.06409	R3	68331643	15N-Ammonium + 13C6-Glucose
Glutamate	[13C2C3H915NO4 + H]+ m/z 151.06409	R4	25961213	15N-Ammonium + 13C6-Glucose
Glutamate	[13C2C3H915NO4 + H]+ m/z 151.06409	R5	145763914	15N-Ammonium + 13C6-Glucose
Glutamate	[13C2C3H915NO4 + H]+ m/z 151.06409	R6	117202747	15N-Ammonium + 13C6-Glucose
Glutamate	[13C3C2H9NO4 + H]+ m/z 151.07042	R1	121203635	15N-Ammonium + 13C6-Glucose
Glutamate	[13C3C2H9NO4 + H]+ m/z 151.07042	R2	426819422	15N-Ammonium + 13C6-Glucose
Glutamate	[13C3C2H9NO4 + H]+ m/z 151.07042	R3	316152976	15N-Ammonium + 13C6-Glucose
Glutamate	[13C3C2H9NO4 + H]+ m/z 151.07042	R4	102412878	15N-Ammonium + 13C6-Glucose
Glutamate	[13C3C2H9NO4 + H]+ m/z 151.07042	R5	504621447	15N-Ammonium + 13C6-Glucose
Glutamate	[13C3C2H9NO4 + H]+ m/z 151.07042	R6	570860271	15N-Ammonium + 13C6-Glucose
Glutamate	[13C3C2H915NO4 + H]+ m/z 152.06745	R1	25599104	15N-Ammonium + 13C6-Glucose
Glutamate	[13C3C2H915NO4 + H]+ m/z 152.06745	R2	83553826	15N-Ammonium + 13C6-Glucose
Glutamate	[13C3C2H915NO4 + H]+ m/z 152.06745	R3	51439880	15N-Ammonium + 13C6-Glucose
Glutamate	[13C3C2H915NO4 + H]+ m/z 152.06745	R4	21763180	15N-Ammonium + 13C6-Glucose
Glutamate	[13C3C2H915NO4 + H]+ m/z 152.06745	R5	136522845	15N-Ammonium + 13C6-Glucose
Glutamate	[13C3C2H915NO4 + H]+ m/z 152.06745	R6	95880956	15N-Ammonium + 13C6-Glucose
Glutamate	[13C4CH9NO4 + H]+ m/z 152.07378	R1	83342029	15N-Ammonium + 13C6-Glucose
Glutamate	[13C4CH9NO4 + H]+ m/z 152.07378	R2	225045721	15N-Ammonium + 13C6-Glucose
Glutamate	[13C4CH9NO4 + H]+ m/z 152.07378	R3	204252835	15N-Ammonium + 13C6-Glucose
Glutamate	[13C4CH9NO4 + H]+ m/z 152.07378	R4	93591321	15N-Ammonium + 13C6-Glucose
Glutamate	[13C4CH9NO4 + H]+ m/z 152.07378	R5	332694004	15N-Ammonium + 13C6-Glucose
Glutamate	[13C4CH9NO4 + H]+ m/z 152.07378	R6	410916318	15N-Ammonium + 13C6-Glucose
Glutamate	[13C4CH915NO4 + H]+ m/z 153.07081	R1	13897084	15N-Ammonium + 13C6-Glucose
Glutamate	[13C4CH915NO4 + H]+ m/z 153.07081	R2	43858141	15N-Ammonium + 13C6-Glucose
Glutamate	[13C4CH915NO4 + H]+ m/z 153.07081	R3	32589744	15N-Ammonium + 13C6-Glucose
Glutamate	[13C4CH915NO4 + H]+ m/z 153.07081	R4	16186800	15N-Ammonium + 13C6-Glucose
Glutamate	[13C4CH915NO4 + H]+ m/z 153.07081	R5	100483430	15N-Ammonium + 13C6-Glucose
Glutamate	[13C4CH915NO4 + H]+ m/z 153.07081	R6	67240270	15N-Ammonium + 13C6-Glucose
Glutamate	[13C5H9NO4 + H]+ m/z 153.07714	R1	77415057	15N-Ammonium + 13C6-Glucose
Glutamate	[13C5H9NO4 + H]+ m/z 153.07714	R2	221200823	15N-Ammonium + 13C6-Glucose
Glutamate	[13C5H9NO4 + H]+ m/z 153.07714	R3	249099309	15N-Ammonium + 13C6-Glucose
Glutamate	[13C5H9NO4 + H]+ m/z 153.07714	R4	120148369	15N-Ammonium + 13C6-Glucose
Glutamate	[13C5H9NO4 + H]+ m/z 153.07714	R5	458197670	15N-Ammonium + 13C6-Glucose
Glutamate	[13C5H9NO4 + H]+ m/z 153.07714	R6	432638436	15N-Ammonium + 13C6-Glucose
Glutamate	[13C5H915NO4 + H]+ m/z 154.07417	R1	8587324	15N-Ammonium + 13C6-Glucose
Glutamate	[13C5H915NO4 + H]+ m/z 154.07417	R2	23198136	15N-Ammonium + 13C6-Glucose
Glutamate	[13C5H915NO4 + H]+ m/z 154.07417	R3	25342157	15N-Ammonium + 13C6-Glucose
Glutamate	[13C5H915NO4 + H]+ m/z 154.07417	R4	17220748	15N-Ammonium + 13C6-Glucose
Glutamate	[13C5H915NO4 + H]+ m/z 154.07417	R5	103809700	15N-Ammonium + 13C6-Glucose
Glutamate	[13C5H915NO4 + H]+ m/z 154.07417	R6	62401437	15N-Ammonium + 13C6-Glucose
Glutamine	[C5H10N2O3 + H]+ m/z 147.07642	R1	2412193737	15N-Ammonium + 13C6-Glucose
Glutamine	[C5H10N2O3 + H]+ m/z 147.07642	R2	3780463084	15N-Ammonium + 13C6-Glucose
Glutamine	[C5H10N2O3 + H]+ m/z 147.07642	R3	2393123228	15N-Ammonium + 13C6-Glucose
Glutamine	[C5H10N2O3 + H]+ m/z 147.07642	R4	2204780224	15N-Ammonium + 13C6-Glucose
Glutamine	[C5H10N2O3 + H]+ m/z 147.07642	R5	3572030664	15N-Ammonium + 13C6-Glucose
Glutamine	[C5H10N2O3 + H]+ m/z 147.07642	R6	3687521602	15N-Ammonium + 13C6-Glucose
Glutamine	[C5H1015NNO3 + H]+ m/z 148.07345	R1	886684719	15N-Ammonium + 13C6-Glucose
Glutamine	[C5H1015NNO3 + H]+ m/z 148.07345	R2	1330887955	15N-Ammonium + 13C6-Glucose
Glutamine	[C5H1015NNO3 + H]+ m/z 148.07345	R3	940307102	15N-Ammonium + 13C6-Glucose
Glutamine	[C5H1015NNO3 + H]+ m/z 148.07345	R4	1103224343	15N-Ammonium + 13C6-Glucose
Glutamine	[C5H1015NNO3 + H]+ m/z 148.07345	R5	2469793109	15N-Ammonium + 13C6-Glucose
Glutamine	[C5H1015NNO3 + H]+ m/z 148.07345	R6	1669904272	15N-Ammonium + 13C6-Glucose
Glutamine	[13CC4H10N2O4 + H]+ m/z 148.07978	R1	493056060	15N-Ammonium + 13C6-Glucose
Glutamine	[13CC4H10N2O4 + H]+ m/z 148.07978	R2	824626253	15N-Ammonium + 13C6-Glucose
Glutamine	[13CC4H10N2O4 + H]+ m/z 148.07978	R3	458621953	15N-Ammonium + 13C6-Glucose
Glutamine	[13CC4H10N2O4 + H]+ m/z 148.07978	R4	384490549	15N-Ammonium + 13C6-Glucose
Glutamine	[13CC4H10N2O4 + H]+ m/z 148.07978	R5	652390481	15N-Ammonium + 13C6-Glucose
Glutamine	[13CC4H10N2O4 + H]+ m/z 148.07978	R6	654463768	15N-Ammonium + 13C6-Glucose
Glutamine	[C5H1015N2O3 + H]+ m/z 149.07048	R1	356549967	15N-Ammonium + 13C6-Glucose
Glutamine	[C5H1015N2O3 + H]+ m/z 149.07048	R2	530435486	15N-Ammonium + 13C6-Glucose
Glutamine	[C5H1015N2O3 + H]+ m/z 149.07048	R3	401849196	15N-Ammonium + 13C6-Glucose
Glutamine	[C5H1015N2O3 + H]+ m/z 149.07048	R4	443568964	15N-Ammonium + 13C6-Glucose
Glutamine	[C5H1015N2O3 + H]+ m/z 149.07048	R5	1351951271	15N-Ammonium + 13C6-Glucose
Glutamine	[C5H1015N2O3 + H]+ m/z 149.07048	R6	637016238	15N-Ammonium + 13C6-Glucose
Glutamine	[13CC4H1015NNO3 + H]+ m/z 149.07681	R1	286431279	15N-Ammonium + 13C6-Glucose
Glutamine	[13CC4H1015NNO3 + H]+ m/z 149.07681	R2	483485243	15N-Ammonium + 13C6-Glucose
Glutamine	[13CC4H1015NNO3 + H]+ m/z 149.07681	R3	288103213	15N-Ammonium + 13C6-Glucose
Glutamine	[13CC4H1015NNO3 + H]+ m/z 149.07681	R4	315845995	15N-Ammonium + 13C6-Glucose
Glutamine	[13CC4H1015NNO3 + H]+ m/z 149.07681	R5	807373527	15N-Ammonium + 13C6-Glucose
Glutamine	[13CC4H1015NNO3 + H]+ m/z 149.07681	R6	561989043	15N-Ammonium + 13C6-Glucose
Glutamine	[13C2C3H10N2O3 + H]+ m/z 149.08314	R1	803836361	15N-Ammonium + 13C6-Glucose
Glutamine	[13C2C3H10N2O3 + H]+ m/z 149.08314	R2	1262963240	15N-Ammonium + 13C6-Glucose
Glutamine	[13C2C3H10N2O3 + H]+ m/z 149.08314	R3	772561781	15N-Ammonium + 13C6-Glucose
Glutamine	[13C2C3H10N2O3 + H]+ m/z 149.08314	R4	757391738	15N-Ammonium + 13C6-Glucose
Glutamine	[13C2C3H10N2O3 + H]+ m/z 149.08314	R5	1308805731	15N-Ammonium + 13C6-Glucose
Glutamine	[13C2C3H10N2O3 + H]+ m/z 149.08314	R6	1180107920	15N-Ammonium + 13C6-Glucose
Glutamine	[13CC4H1015N2O3 + H]+ m/z 150.07384	R1	108817381	15N-Ammonium + 13C6-Glucose
Glutamine	[13CC4H1015N2O3 + H]+ m/z 150.07384	R2	175619693	15N-Ammonium + 13C6-Glucose
Glutamine	[13CC4H1015N2O3 + H]+ m/z 150.07384	R3	116598118	15N-Ammonium + 13C6-Glucose
Glutamine	[13CC4H1015N2O3 + H]+ m/z 150.07384	R4	148496183	15N-Ammonium + 13C6-Glucose
Glutamine	[13CC4H1015N2O3 + H]+ m/z 150.07384	R5	527151499	15N-Ammonium + 13C6-Glucose
Glutamine	[13CC4H1015N2O3 + H]+ m/z 150.07384	R6	251445809	15N-Ammonium + 13C6-Glucose
Glutamine	[13C2C3H1015NNO3 + H]+ m/z 150.08017	R1	406691769	15N-Ammonium + 13C6-Glucose
Glutamine	[13C2C3H1015NNO3 + H]+ m/z 150.08017	R2	628151107	15N-Ammonium + 13C6-Glucose
Glutamine	[13C2C3H1015NNO3 + H]+ m/z 150.08017	R3	427384549	15N-Ammonium + 13C6-Glucose
Glutamine	[13C2C3H1015NNO3 + H]+ m/z 150.08017	R4	598142752	15N-Ammonium + 13C6-Glucose
Glutamine	[13C2C3H1015NNO3 + H]+ m/z 150.08017	R5	1667925702	15N-Ammonium + 13C6-Glucose
Glutamine	[13C2C3H1015NNO3 + H]+ m/z 150.08017	R6	1024765643	15N-Ammonium + 13C6-Glucose
Glutamine	[13C3C2H10N2O3 + H]+ m/z 150.08650	R1	780518970	15N-Ammonium + 13C6-Glucose
Glutamine	[13C3C2H10N2O3 + H]+ m/z 150.08650	R2	1167591297	15N-Ammonium + 13C6-Glucose
Glutamine	[13C3C2H10N2O3 + H]+ m/z 150.08650	R3	775668464	15N-Ammonium + 13C6-Glucose
Glutamine	[13C3C2H10N2O3 + H]+ m/z 150.08650	R4	808917932	15N-Ammonium + 13C6-Glucose
Glutamine	[13C3C2H10N2O3 + H]+ m/z 150.08650	R5	1445160092	15N-Ammonium + 13C6-Glucose
Glutamine	[13C3C2H10N2O3 + H]+ m/z 150.08650	R6	1176855468	15N-Ammonium + 13C6-Glucose
Glutamine	[13C2C3H1015N2O3 + H]+ m/z 151.07720	R1	104843683	15N-Ammonium + 13C6-Glucose
Glutamine	[13C2C3H1015N2O3 + H]+ m/z 151.07720	R2	152643553	15N-Ammonium + 13C6-Glucose
Glutamine	[13C2C3H1015N2O3 + H]+ m/z 151.07720	R3	108635031	15N-Ammonium + 13C6-Glucose
Glutamine	[13C2C3H1015N2O3 + H]+ m/z 151.07720	R4	201380384	15N-Ammonium + 13C6-Glucose
Glutamine	[13C2C3H1015N2O3 + H]+ m/z 151.07720	R5	734526063	15N-Ammonium + 13C6-Glucose
Glutamine	[13C2C3H1015N2O3 + H]+ m/z 151.07720	R6	311254055	15N-Ammonium + 13C6-Glucose
Glutamine	[13C3C2H1015NNO3 + H]+ m/z 151.08353	R1	342110604	15N-Ammonium + 13C6-Glucose
Glutamine	[13C3C2H1015NNO3 + H]+ m/z 151.08353	R2	503134496	15N-Ammonium + 13C6-Glucose
Glutamine	[13C3C2H1015NNO3 + H]+ m/z 151.08353	R3	371220328	15N-Ammonium + 13C6-Glucose
Glutamine	[13C3C2H1015NNO3 + H]+ m/z 151.08353	R4	557402533	15N-Ammonium + 13C6-Glucose
Glutamine	[13C3C2H1015NNO3 + H]+ m/z 151.08353	R5	1708283116	15N-Ammonium + 13C6-Glucose
Glutamine	[13C3C2H1015NNO3 + H]+ m/z 151.08353	R6	946595765	15N-Ammonium + 13C6-Glucose
Glutamine	[13C4CH10N2O3 + H]+ m/z 151.08986	R1	762188105	15N-Ammonium + 13C6-Glucose
Glutamine	[13C4CH10N2O3 + H]+ m/z 151.08986	R2	1070120224	15N-Ammonium + 13C6-Glucose
Glutamine	[13C4CH10N2O3 + H]+ m/z 151.08986	R3	809724759	15N-Ammonium + 13C6-Glucose
Glutamine	[13C4CH10N2O3 + H]+ m/z 151.08986	R4	932972254	15N-Ammonium + 13C6-Glucose
Glutamine	[13C4CH10N2O3 + H]+ m/z 151.08986	R5	1715891670	15N-Ammonium + 13C6-Glucose
Glutamine	[13C4CH10N2O3 + H]+ m/z 151.08986	R6	1263161030	15N-Ammonium + 13C6-Glucose
Glutamine	[13C3C2H1015N2O3 + H]+ m/z 152.08056	R1	70369184	15N-Ammonium + 13C6-Glucose
Glutamine	[13C3C2H1015N2O3 + H]+ m/z 152.08056	R2	100647513	15N-Ammonium + 13C6-Glucose
Glutamine	[13C3C2H1015N2O3 + H]+ m/z 152.08056	R3	77199511	15N-Ammonium + 13C6-Glucose
Glutamine	[13C3C2H1015N2O3 + H]+ m/z 152.08056	R4	154499944	15N-Ammonium + 13C6-Glucose
Glutamine	[13C3C2H1015N2O3 + H]+ m/z 152.08056	R5	667352853	15N-Ammonium + 13C6-Glucose
Glutamine	[13C3C2H1015N2O3 + H]+ m/z 152.08056	R6	255568501	15N-Ammonium + 13C6-Glucose
Glutamine	[13C4CH1015NNO3 + H]+ m/z 152.08689	R1	295231544	15N-Ammonium + 13C6-Glucose
Glutamine	[13C4CH1015NNO3 + H]+ m/z 152.08689	R2	389615067	15N-Ammonium + 13C6-Glucose
Glutamine	[13C4CH1015NNO3 + H]+ m/z 152.08689	R3	347681498	15N-Ammonium + 13C6-Glucose
Glutamine	[13C4CH1015NNO3 + H]+ m/z 152.08689	R4	600545174	15N-Ammonium + 13C6-Glucose
Glutamine	[13C4CH1015NNO3 + H]+ m/z 152.08689	R5	1975167258	15N-Ammonium + 13C6-Glucose
Glutamine	[13C4CH1015NNO3 + H]+ m/z 152.08689	R6	974409271	15N-Ammonium + 13C6-Glucose
Glutamine	[13C5H10N2O3 + H]+ m/z 152.09322	R1	911040490	15N-Ammonium + 13C6-Glucose
Glutamine	[13C5H10N2O3 + H]+ m/z 152.09322	R2	1241390498	15N-Ammonium + 13C6-Glucose
Glutamine	[13C5H10N2O3 + H]+ m/z 152.09322	R3	1013372588	15N-Ammonium + 13C6-Glucose
Glutamine	[13C5H10N2O3 + H]+ m/z 152.09322	R4	1287806244	15N-Ammonium + 13C6-Glucose
Glutamine	[13C5H10N2O3 + H]+ m/z 152.09322	R5	1954546316	15N-Ammonium + 13C6-Glucose
Glutamine	[13C5H10N2O3 + H]+ m/z 152.09322	R6	1681679003	15N-Ammonium + 13C6-Glucose
Glutamine	[13C4CH1015N2O3 + H]+ m/z 153.08392	R1	50608419	15N-Ammonium + 13C6-Glucose
Glutamine	[13C4CH1015N2O3 + H]+ m/z 153.08392	R2	63312144	15N-Ammonium + 13C6-Glucose
Glutamine	[13C4CH1015N2O3 + H]+ m/z 153.08392	R3	62177586	15N-Ammonium + 13C6-Glucose
Glutamine	[13C4CH1015N2O3 + H]+ m/z 153.08392	R4	148538450	15N-Ammonium + 13C6-Glucose
Glutamine	[13C4CH1015N2O3 + H]+ m/z 153.08392	R5	717254236	15N-Ammonium + 13C6-Glucose
Glutamine	[13C4CH1015N2O3 + H]+ m/z 153.08392	R6	242463784	15N-Ammonium + 13C6-Glucose
Glutamine	[13C5H1015NNO3 + H]+ m/z 153.09025	R1	306393534	15N-Ammonium + 13C6-Glucose
Glutamine	[13C5H1015NNO3 + H]+ m/z 153.09025	R2	379683711	15N-Ammonium + 13C6-Glucose
Glutamine	[13C5H1015NNO3 + H]+ m/z 153.09025	R3	388435968	15N-Ammonium + 13C6-Glucose
Glutamine	[13C5H1015NNO3 + H]+ m/z 153.09025	R4	774711521	15N-Ammonium + 13C6-Glucose
Glutamine	[13C5H1015NNO3 + H]+ m/z 153.09025	R5	2825820063	15N-Ammonium + 13C6-Glucose
Glutamine	[13C5H1015NNO3 + H]+ m/z 153.09025	R6	1219634946	15N-Ammonium + 13C6-Glucose
Glutamine	[13C5H1015N2O3 + H]+ m/z 154.08728	R1	45861600	15N-Ammonium + 13C6-Glucose
Glutamine	[13C5H1015N2O3 + H]+ m/z 154.08728	R2	50453155	15N-Ammonium + 13C6-Glucose
Glutamine	[13C5H1015N2O3 + H]+ m/z 154.08728	R3	58367263	15N-Ammonium + 13C6-Glucose
Glutamine	[13C5H1015N2O3 + H]+ m/z 154.08728	R4	171563011	15N-Ammonium + 13C6-Glucose
Glutamine	[13C5H1015N2O3 + H]+ m/z 154.08728	R5	981770242	15N-Ammonium + 13C6-Glucose
Glutamine	[13C5H1015N2O3 + H]+ m/z 154.08728	R6	289461259	15N-Ammonium + 13C6-Glucose
Serine	[C3H7NO3 + H]+ m/z 106.04987	R1	1029014650	15N-Ammonium + 13C6-Glucose
Serine	[C3H7NO3 + H]+ m/z 106.04987	R2	2971054599	15N-Ammonium + 13C6-Glucose
Serine	[C3H7NO3 + H]+ m/z 106.04987	R3	1678561482	15N-Ammonium + 13C6-Glucose
Serine	[C3H7NO3 + H]+ m/z 106.04987	R4	1073364518	15N-Ammonium + 13C6-Glucose
Serine	[C3H7NO3 + H]+ m/z 106.04987	R5	2200589384	15N-Ammonium + 13C6-Glucose
Serine	[C3H7NO3 + H]+ m/z 106.04987	R6	2848618152	15N-Ammonium + 13C6-Glucose
Serine	[C3H715NO3 + H]+ m/z 107.04690	R1	29775178	15N-Ammonium + 13C6-Glucose
Serine	[C3H715NO3 + H]+ m/z 107.04690	R2	72986505	15N-Ammonium + 13C6-Glucose
Serine	[C3H715NO3 + H]+ m/z 107.04690	R3	51927015	15N-Ammonium + 13C6-Glucose
Serine	[C3H715NO3 + H]+ m/z 107.04690	R4	31485408	15N-Ammonium + 13C6-Glucose
Serine	[C3H715NO3 + H]+ m/z 107.04690	R5	91811579	15N-Ammonium + 13C6-Glucose
Serine	[C3H715NO3 + H]+ m/z 107.04690	R6	86198501	15N-Ammonium + 13C6-Glucose
Serine	[13CC2H7NO3 + H]+ m/z 107.05323	R1	240944585	15N-Ammonium + 13C6-Glucose
Serine	[13CC2H7NO3 + H]+ m/z 107.05323	R2	635869336	15N-Ammonium + 13C6-Glucose
Serine	[13CC2H7NO3 + H]+ m/z 107.05323	R3	380704606	15N-Ammonium + 13C6-Glucose
Serine	[13CC2H7NO3 + H]+ m/z 107.05323	R4	210107451	15N-Ammonium + 13C6-Glucose
Serine	[13CC2H7NO3 + H]+ m/z 107.05323	R5	395913952	15N-Ammonium + 13C6-Glucose
Serine	[13CC2H7NO3 + H]+ m/z 107.05323	R6	547838756	15N-Ammonium + 13C6-Glucose
Serine	[13CC2H715NO3 + H]+ m/z 108.05026	R1	21956838	15N-Ammonium + 13C6-Glucose
Serine	[13CC2H715NO3 + H]+ m/z 108.05026	R2	58220017	15N-Ammonium + 13C6-Glucose
Serine	[13CC2H715NO3 + H]+ m/z 108.05026	R3	36189554	15N-Ammonium + 13C6-Glucose
Serine	[13CC2H715NO3 + H]+ m/z 108.05026	R4	21614856	15N-Ammonium + 13C6-Glucose
Serine	[13CC2H715NO3 + H]+ m/z 108.05026	R5	72727742	15N-Ammonium + 13C6-Glucose
Serine	[13CC2H715NO3 + H]+ m/z 108.05026	R6	64020190	15N-Ammonium + 13C6-Glucose
Serine	[13C2CH7NO3 + H]+ m/z 108.05659	R1	148291009	15N-Ammonium + 13C6-Glucose
Serine	[13C2CH7NO3 + H]+ m/z 108.05659	R2	361486193	15N-Ammonium + 13C6-Glucose
Serine	[13C2CH7NO3 + H]+ m/z 108.05659	R3	232224939	15N-Ammonium + 13C6-Glucose
Serine	[13C2CH7NO3 + H]+ m/z 108.05659	R4	124977346	15N-Ammonium + 13C6-Glucose
Serine	[13C2CH7NO3 + H]+ m/z 108.05659	R5	231116273	15N-Ammonium + 13C6-Glucose
Serine	[13C2CH7NO3 + H]+ m/z 108.05659	R6	304283800	15N-Ammonium + 13C6-Glucose
Serine	[13C2CH715NO3 + H]+ m/z 109.05362	R1	28377423	15N-Ammonium + 13C6-Glucose
Serine	[13C2CH715NO3 + H]+ m/z 109.05362	R2	71053507	15N-Ammonium + 13C6-Glucose
Serine	[13C2CH715NO3 + H]+ m/z 109.05362	R3	47776784	15N-Ammonium + 13C6-Glucose
Serine	[13C2CH715NO3 + H]+ m/z 109.05362	R4	35429382	15N-Ammonium + 13C6-Glucose
Serine	[13C2CH715NO3 + H]+ m/z 109.05362	R5	100941449	15N-Ammonium + 13C6-Glucose
Serine	[13C2CH715NO3 + H]+ m/z 109.05362	R6	90055514	15N-Ammonium + 13C6-Glucose
Serine	[13C3H7NO3 + H]+ m/z 109.05995	R1	294056382	15N-Ammonium + 13C6-Glucose
Serine	[13C3H7NO3 + H]+ m/z 109.05995	R2	588731216	15N-Ammonium + 13C6-Glucose
Serine	[13C3H7NO3 + H]+ m/z 109.05995	R3	445165948	15N-Ammonium + 13C6-Glucose
Serine	[13C3H7NO3 + H]+ m/z 109.05995	R4	324705043	15N-Ammonium + 13C6-Glucose
Serine	[13C3H7NO3 + H]+ m/z 109.05995	R5	616136508	15N-Ammonium + 13C6-Glucose
Serine	[13C3H7NO3 + H]+ m/z 109.05995	R6	613153901	15N-Ammonium + 13C6-Glucose
Serine	[13C3H715NO3 + H]+ m/z 110.05698	R1	41862580	15N-Ammonium + 13C6-Glucose
Serine	[13C3H715NO3 + H]+ m/z 110.05698	R2	80990363	15N-Ammonium + 13C6-Glucose
Serine	[13C3H715NO3 + H]+ m/z 110.05698	R3	80254525	15N-Ammonium + 13C6-Glucose
Serine	[13C3H715NO3 + H]+ m/z 110.05698	R4	74581133	15N-Ammonium + 13C6-Glucose
Serine	[13C3H715NO3 + H]+ m/z 110.05698	R5	212189010	15N-Ammonium + 13C6-Glucose
Serine	[13C3H715NO3 + H]+ m/z 110.05698	R6	141851186	15N-Ammonium + 13C6-Glucose
Glycine	[C2H5NO2 + H]+ m/z 76.03930	R1	1035599673	15N-Ammonium + 13C6-Glucose
Glycine	[C2H5NO2 + H]+ m/z 76.03930	R2	1055934095	15N-Ammonium + 13C6-Glucose
Glycine	[C2H5NO2 + H]+ m/z 76.03930	R3	894067110	15N-Ammonium + 13C6-Glucose
Glycine	[C2H5NO2 + H]+ m/z 76.03930	R4	978583929	15N-Ammonium + 13C6-Glucose
Glycine	[C2H5NO2 + H]+ m/z 76.03930	R5	811888441	15N-Ammonium + 13C6-Glucose
Glycine	[C2H5NO2 + H]+ m/z 76.03930	R6	1039041798	15N-Ammonium + 13C6-Glucose
Glycine	[C2H515NO2 + H]+ m/z 77.03633	R1	37766011	15N-Ammonium + 13C6-Glucose
Glycine	[C2H515NO2 + H]+ m/z 77.03633	R2	33554808	15N-Ammonium + 13C6-Glucose
Glycine	[C2H515NO2 + H]+ m/z 77.03633	R3	34431639	15N-Ammonium + 13C6-Glucose
Glycine	[C2H515NO2 + H]+ m/z 77.03633	R4	35617935	15N-Ammonium + 13C6-Glucose
Glycine	[C2H515NO2 + H]+ m/z 77.03633	R5	44793181	15N-Ammonium + 13C6-Glucose
Glycine	[C2H515NO2 + H]+ m/z 77.03633	R6	43195474	15N-Ammonium + 13C6-Glucose
Glycine	[13CCH5NO2 + H]+ m/z 77.04266	R1	83717480	15N-Ammonium + 13C6-Glucose
Glycine	[13CCH5NO2 + H]+ m/z 77.04266	R2	79054219	15N-Ammonium + 13C6-Glucose
Glycine	[13CCH5NO2 + H]+ m/z 77.04266	R3	72841368	15N-Ammonium + 13C6-Glucose
Glycine	[13CCH5NO2 + H]+ m/z 77.04266	R4	70304038	15N-Ammonium + 13C6-Glucose
Glycine	[13CCH5NO2 + H]+ m/z 77.04266	R5	61896623	15N-Ammonium + 13C6-Glucose
Glycine	[13CCH5NO2 + H]+ m/z 77.04266	R6	76193341	15N-Ammonium + 13C6-Glucose
Glycine	[13CCH515NO2 + H]+ m/z 78.03969	R1	21096237	15N-Ammonium + 13C6-Glucose
Glycine	[13CCH515NO2 + H]+ m/z 78.03969	R2	19195542	15N-Ammonium + 13C6-Glucose
Glycine	[13CCH515NO2 + H]+ m/z 78.03969	R3	16013784	15N-Ammonium + 13C6-Glucose
Glycine	[13CCH515NO2 + H]+ m/z 78.03969	R4	18899052	15N-Ammonium + 13C6-Glucose
Glycine	[13CCH515NO2 + H]+ m/z 78.03969	R5	28052783	15N-Ammonium + 13C6-Glucose
Glycine	[13CCH515NO2 + H]+ m/z 78.03969	R6	23319656	15N-Ammonium + 13C6-Glucose
Glycine	[13C2H5NO2 + H]+ m/z 78.04602	R1	192742831	15N-Ammonium + 13C6-Glucose
Glycine	[13C2H5NO2 + H]+ m/z 78.04602	R2	174088591	15N-Ammonium + 13C6-Glucose
Glycine	[13C2H5NO2 + H]+ m/z 78.04602	R3	179656077	15N-Ammonium + 13C6-Glucose
Glycine	[13C2H5NO2 + H]+ m/z 78.04602	R4	184669804	15N-Ammonium + 13C6-Glucose
Glycine	[13C2H5NO2 + H]+ m/z 78.04602	R5	153370147	15N-Ammonium + 13C6-Glucose
Glycine	[13C2H5NO2 + H]+ m/z 78.04602	R6	182591970	15N-Ammonium + 13C6-Glucose
Glycine	[13C2H515NO2 + H]+ m/z 79.04305	R1	39936316	15N-Ammonium + 13C6-Glucose
Glycine	[13C2H515NO2 + H]+ m/z 79.04305	R2	33696186	15N-Ammonium + 13C6-Glucose
Glycine	[13C2H515NO2 + H]+ m/z 79.04305	R3	39260163	15N-Ammonium + 13C6-Glucose
Glycine	[13C2H515NO2 + H]+ m/z 79.04305	R4	50868160	15N-Ammonium + 13C6-Glucose
Glycine	[13C2H515NO2 + H]+ m/z 79.04305	R5	70439541	15N-Ammonium + 13C6-Glucose
Glycine	[13C2H515NO2 + H]+ m/z 79.04305	R6	56255096	15N-Ammonium + 13C6-Glucose
