# Supplementary material for: A carbon-nitrogen negative feedback loop underlies the repeated evolution of cnidarian–Symbiodiniaceae symbioses
Source: Nat Commun. 2023 Nov 1;14:6949. doi: 10.1038/s41467-023-42582-y (PMC10620218; doi:10.1038/s41467-023-42582-y)
Supplement: Supplementary file 8 — Supplementary Data 5 [file 41467_2023_42582_MOESM8_ESM.xlsx]

## Sheet: Reletaive abundance for heatmap
Supplementary Data 5. the relative abundance of isotope-labeled metabolites (13C14N, 12C15N, and 13C15N) normalized to their natural non-labeled forms (12C14N)
Metabolite	Isotopic compositions	Species	Symbiotic state	Condition	Relative abundance
3-Phosphohydroxypyruvate	12C14N	Aip	Apo	Con	1
3-Phosphohydroxypyruvate	12C15N	Aip	Apo	Con	0
3-Phosphohydroxypyruvate	13C14N	Aip	Apo	Con	0.0119213
3-Phosphohydroxypyruvate	13C15N	Aip	Apo	Con	0
Glutamate	12C14N	Aip	Apo	Con	1
Glutamate	12C15N	Aip	Apo	Con	0.00365671
Glutamate	13C14N	Aip	Apo	Con	0.0570667
Glutamate	13C15N	Aip	Apo	Con	0.000160679
Glutamine	12C14N	Aip	Apo	Con	1
Glutamine	12C15N	Aip	Apo	Con	0.00895485
Glutamine	13C14N	Aip	Apo	Con	0.0566756
Glutamine	13C15N	Aip	Apo	Con	0.000493467
O-Phospho-L-serine	12C14N	Aip	Apo	Con	1
O-Phospho-L-serine	12C15N	Aip	Apo	Con	0
O-Phospho-L-serine	13C14N	Aip	Apo	Con	0.00544914
O-Phospho-L-serine	13C15N	Aip	Apo	Con	0
Serine	12C14N	Aip	Apo	Con	1
Serine	12C15N	Aip	Apo	Con	0.00380364
Serine	13C14N	Aip	Apo	Con	0.0359098
Serine	13C15N	Aip	Apo	Con	4.64002e-05
Glycine	12C14N	Aip	Apo	Con	1
Glycine	12C15N	Aip	Apo	Con	0.00357363
Glycine	13C14N	Aip	Apo	Con	0.0225455
Glycine	13C15N	Aip	Apo	Con	1.54241e-05
3-Phosphohydroxypyruvate	12C14N	Aip	Sym	Con	1
3-Phosphohydroxypyruvate	12C15N	Aip	Sym	Con	0
3-Phosphohydroxypyruvate	13C14N	Aip	Sym	Con	0
3-Phosphohydroxypyruvate	13C15N	Aip	Sym	Con	0
Glutamate	12C14N	Aip	Sym	Con	1
Glutamate	12C15N	Aip	Sym	Con	0.00327915
Glutamate	13C14N	Aip	Sym	Con	0.0566169
Glutamate	13C15N	Aip	Sym	Con	0.000111208
Glutamine	12C14N	Aip	Sym	Con	1
Glutamine	12C15N	Aip	Sym	Con	0.00763997
Glutamine	13C14N	Aip	Sym	Con	0.0578783
Glutamine	13C15N	Aip	Sym	Con	0.000831225
O-Phospho-L-serine	12C14N	Aip	Sym	Con	1
O-Phospho-L-serine	12C15N	Aip	Sym	Con	0.000392968
O-Phospho-L-serine	13C14N	Aip	Sym	Con	0.0122365
O-Phospho-L-serine	13C15N	Aip	Sym	Con	0
Serine	12C14N	Aip	Sym	Con	1
Serine	12C15N	Aip	Sym	Con	0.00341972
Serine	13C14N	Aip	Sym	Con	0.0364667
Serine	13C15N	Aip	Sym	Con	2.21368e-05
Glycine	12C14N	Aip	Sym	Con	1
Glycine	12C15N	Aip	Sym	Con	0.0018145
Glycine	13C14N	Aip	Sym	Con	0.0187117
Glycine	13C15N	Aip	Sym	Con	0
3-Phosphohydroxypyruvate	12C14N	Cas	Sym	Con	1
3-Phosphohydroxypyruvate	12C15N	Cas	Sym	Con	0
3-Phosphohydroxypyruvate	13C14N	Cas	Sym	Con	0.00899418
3-Phosphohydroxypyruvate	13C15N	Cas	Sym	Con	0
Glutamate	12C14N	Cas	Sym	Con	1
Glutamate	12C15N	Cas	Sym	Con	0.00367007
Glutamate	13C14N	Cas	Sym	Con	0.0609495
Glutamate	13C15N	Cas	Sym	Con	0.000202268
Glutamine	12C14N	Cas	Sym	Con	1
Glutamine	12C15N	Cas	Sym	Con	0.00909746
Glutamine	13C14N	Cas	Sym	Con	0.0627605
Glutamine	13C15N	Cas	Sym	Con	0.000420445
Serine	12C14N	Cas	Sym	Con	1
Serine	12C15N	Cas	Sym	Con	0.0042592
Serine	13C14N	Cas	Sym	Con	0.0391389
Serine	13C15N	Cas	Sym	Con	3.99591e-05
Glycine	12C14N	Cas	Sym	Con	1
Glycine	12C15N	Cas	Sym	Con	0.00455854
Glycine	13C14N	Cas	Sym	Con	0.0242204
Glycine	13C15N	Cas	Sym	Con	1.73502e-05
3-Phosphohydroxypyruvate	12C14N	Sty	Sym	Con	1
3-Phosphohydroxypyruvate	12C15N	Sty	Sym	Con	0
3-Phosphohydroxypyruvate	13C14N	Sty	Sym	Con	0.0161228
3-Phosphohydroxypyruvate	13C15N	Sty	Sym	Con	0
Glutamate	12C14N	Sty	Sym	Con	1
Glutamate	12C15N	Sty	Sym	Con	0.00349484
Glutamate	13C14N	Sty	Sym	Con	0.0569078
Glutamate	13C15N	Sty	Sym	Con	0.000179303
Glutamine	12C14N	Sty	Sym	Con	1
Glutamine	12C15N	Sty	Sym	Con	0.00827207
Glutamine	13C14N	Sty	Sym	Con	0.0581705
Glutamine	13C15N	Sty	Sym	Con	0.000379548
Serine	12C14N	Sty	Sym	Con	1
Serine	12C15N	Sty	Sym	Con	0.00345887
Serine	13C14N	Sty	Sym	Con	0.035604
Serine	13C15N	Sty	Sym	Con	5.80837e-05
Glycine	12C14N	Sty	Sym	Con	1
Glycine	12C15N	Sty	Sym	Con	0.00252565
Glycine	13C14N	Sty	Sym	Con	0.0208695
Glycine	13C15N	Sty	Sym	Con	0
3-Phosphohydroxypyruvate	12C14N	Aip	Apo	15N	1
3-Phosphohydroxypyruvate	12C15N	Aip	Apo	15N	0
3-Phosphohydroxypyruvate	13C14N	Aip	Apo	15N	0.0112281
3-Phosphohydroxypyruvate	13C15N	Aip	Apo	15N	0
Glutamate	12C14N	Aip	Apo	15N	1
Glutamate	12C15N	Aip	Apo	15N	0.760622
Glutamate	13C14N	Aip	Apo	15N	0.0189601
Glutamate	13C15N	Aip	Apo	15N	0.0441671
Glutamine	12C14N	Aip	Apo	15N	1
Glutamine	12C15N	Aip	Apo	15N	0.499998
Glutamine	13C14N	Aip	Apo	15N	0.0777593
Glutamine	13C15N	Aip	Apo	15N	0.0412027
O-Phospho-L-serine	12C14N	Aip	Apo	15N	1
O-Phospho-L-serine	12C15N	Aip	Apo	15N	0.108429
O-Phospho-L-serine	13C14N	Aip	Apo	15N	0.00854871
O-Phospho-L-serine	13C15N	Aip	Apo	15N	0.000940081
Serine	12C14N	Aip	Apo	15N	1
Serine	12C15N	Aip	Apo	15N	0.135379
Serine	13C14N	Aip	Apo	15N	0.037972
Serine	13C15N	Aip	Apo	15N	0.0045276
Glycine	12C14N	Aip	Apo	15N	1
Glycine	12C15N	Aip	Apo	15N	0.151938
Glycine	13C14N	Aip	Apo	15N	0.0230386
Glycine	13C15N	Aip	Apo	15N	0.00305213
3-Phosphohydroxypyruvate	12C14N	Aip	Sym	15N	1
3-Phosphohydroxypyruvate	12C15N	Aip	Sym	15N	0
3-Phosphohydroxypyruvate	13C14N	Aip	Sym	15N	0.0127586
3-Phosphohydroxypyruvate	13C15N	Aip	Sym	15N	0
Glutamate	12C14N	Aip	Sym	15N	1
Glutamate	12C15N	Aip	Sym	15N	1.09028
Glutamate	13C14N	Aip	Sym	15N	0.0213418
Glutamate	13C15N	Aip	Sym	15N	0.0615842
Glutamine	12C14N	Aip	Sym	15N	1
Glutamine	12C15N	Aip	Sym	15N	6.05957
Glutamine	13C14N	Aip	Sym	15N	0.0120406
Glutamine	13C15N	Aip	Sym	15N	0.222138
O-Phospho-L-serine	12C14N	Aip	Sym	15N	1
O-Phospho-L-serine	12C15N	Aip	Sym	15N	0.120236
O-Phospho-L-serine	13C14N	Aip	Sym	15N	0.00327036
O-Phospho-L-serine	13C15N	Aip	Sym	15N	0.00341215
Serine	12C14N	Aip	Sym	15N	1
Serine	12C15N	Aip	Sym	15N	0.771757
Serine	13C14N	Aip	Sym	15N	0.0301202
Serine	13C15N	Aip	Sym	15N	0.0264192
Glycine	12C14N	Aip	Sym	15N	1
Glycine	12C15N	Aip	Sym	15N	0.681018
Glycine	13C14N	Aip	Sym	15N	0.0219964
Glycine	13C15N	Aip	Sym	15N	0.0150359
3-Phosphohydroxypyruvate	12C14N	Cas	Sym	15N	1
3-Phosphohydroxypyruvate	12C15N	Cas	Sym	15N	0
3-Phosphohydroxypyruvate	13C14N	Cas	Sym	15N	0.0183126
3-Phosphohydroxypyruvate	13C15N	Cas	Sym	15N	0
Glutamate	12C14N	Cas	Sym	15N	1
Glutamate	12C15N	Cas	Sym	15N	0.589692
Glutamate	13C14N	Cas	Sym	15N	0.0289925
Glutamate	13C15N	Cas	Sym	15N	0.0173977
Glutamine	12C14N	Cas	Sym	15N	1
Glutamine	12C15N	Cas	Sym	15N	8.771
Glutamine	13C14N	Cas	Sym	15N	0.0496254
Glutamine	13C15N	Cas	Sym	15N	0.320236
Serine	12C14N	Cas	Sym	15N	1
Serine	12C15N	Cas	Sym	15N	0.979744
Serine	13C14N	Cas	Sym	15N	0.0330911
Serine	13C15N	Cas	Sym	15N	0.0295073
Glycine	12C14N	Cas	Sym	15N	1
Glycine	12C15N	Cas	Sym	15N	0.325639
Glycine	13C14N	Cas	Sym	15N	0.00436158
Glycine	13C15N	Cas	Sym	15N	0.000473266
3-Phosphohydroxypyruvate	12C14N	Sty	Sym	15N	1
3-Phosphohydroxypyruvate	12C15N	Sty	Sym	15N	0
3-Phosphohydroxypyruvate	13C14N	Sty	Sym	15N	0.0227372
3-Phosphohydroxypyruvate	13C15N	Sty	Sym	15N	0
Glutamate	12C14N	Sty	Sym	15N	1
Glutamate	12C15N	Sty	Sym	15N	0.14666
Glutamate	13C14N	Sty	Sym	15N	0.0560202
Glutamate	13C15N	Sty	Sym	15N	0.00820818
Glutamine	12C14N	Sty	Sym	15N	1
Glutamine	12C15N	Sty	Sym	15N	0.807315
Glutamine	13C14N	Sty	Sym	15N	0.00424707
Glutamine	13C15N	Sty	Sym	15N	0.0431314
Serine	12C14N	Sty	Sym	15N	1
Serine	12C15N	Sty	Sym	15N	0.0788995
Serine	13C14N	Sty	Sym	15N	0.0343342
Serine	13C15N	Sty	Sym	15N	0.00219934
Glycine	12C14N	Sty	Sym	15N	1
Glycine	12C15N	Sty	Sym	15N	0.0909282
Glycine	13C14N	Sty	Sym	15N	0.0223643
Glycine	13C15N	Sty	Sym	15N	0.00174894
3-Phosphohydroxypyruvate	12C14N	Aip	Apo	13C	1
3-Phosphohydroxypyruvate	12C15N	Aip	Apo	13C	0
3-Phosphohydroxypyruvate	13C14N	Aip	Apo	13C	13.2054
3-Phosphohydroxypyruvate	13C15N	Aip	Apo	13C	0
Glutamate	12C14N	Aip	Apo	13C	1
Glutamate	12C15N	Aip	Apo	13C	0.00383076
Glutamate	13C14N	Aip	Apo	13C	0.680652
Glutamate	13C15N	Aip	Apo	13C	0.0019477
Glutamine	12C14N	Aip	Apo	13C	1
Glutamine	12C15N	Aip	Apo	13C	0.00800097
Glutamine	13C14N	Aip	Apo	13C	0.367414
Glutamine	13C15N	Aip	Apo	13C	0.00192151
O-Phospho-L-serine	12C14N	Aip	Apo	13C	1
O-Phospho-L-serine	12C15N	Aip	Apo	13C	0
O-Phospho-L-serine	13C14N	Aip	Apo	13C	0.0467613
O-Phospho-L-serine	13C15N	Aip	Apo	13C	0
Serine	12C14N	Aip	Apo	13C	1
Serine	12C15N	Aip	Apo	13C	0.00377337
Serine	13C14N	Aip	Apo	13C	0.152574
Serine	13C15N	Aip	Apo	13C	0.000232913
Glycine	12C14N	Aip	Apo	13C	1
Glycine	12C15N	Aip	Apo	13C	0.00365436
Glycine	13C14N	Aip	Apo	13C	0.151604
Glycine	13C15N	Aip	Apo	13C	0.00032121
3-Phosphohydroxypyruvate	12C14N	Aip	Sym	13C	1
3-Phosphohydroxypyruvate	12C15N	Aip	Sym	13C	0
3-Phosphohydroxypyruvate	13C14N	Aip	Sym	13C	1.29356
3-Phosphohydroxypyruvate	13C15N	Aip	Sym	13C	0
Glutamate	12C14N	Aip	Sym	13C	1
Glutamate	12C15N	Aip	Sym	13C	0.00328434
Glutamate	13C14N	Aip	Sym	13C	0.45004
Glutamate	13C15N	Aip	Sym	13C	0.000965067
Glutamine	12C14N	Aip	Sym	13C	1
Glutamine	12C15N	Aip	Sym	13C	0.00727842
Glutamine	13C14N	Aip	Sym	13C	0.666808
Glutamine	13C15N	Aip	Sym	13C	0.00404849
O-Phospho-L-serine	12C14N	Aip	Sym	13C	1
O-Phospho-L-serine	12C15N	Aip	Sym	13C	0
O-Phospho-L-serine	13C14N	Aip	Sym	13C	0.0296467
O-Phospho-L-serine	13C15N	Aip	Sym	13C	0
Serine	12C14N	Aip	Sym	13C	1
Serine	12C15N	Aip	Sym	13C	0.00330384
Serine	13C14N	Aip	Sym	13C	0.295699
Serine	13C15N	Aip	Sym	13C	0.00035767
Glycine	12C14N	Aip	Sym	13C	1
Glycine	12C15N	Aip	Sym	13C	0.00155147
Glycine	13C14N	Aip	Sym	13C	0.32515
Glycine	13C15N	Aip	Sym	13C	0.000210111
3-Phosphohydroxypyruvate	12C14N	Cas	Sym	13C	1
3-Phosphohydroxypyruvate	12C15N	Cas	Sym	13C	0
3-Phosphohydroxypyruvate	13C14N	Cas	Sym	13C	2.35408
3-Phosphohydroxypyruvate	13C15N	Cas	Sym	13C	0
Glutamate	12C14N	Cas	Sym	13C	1
Glutamate	12C15N	Cas	Sym	13C	0.00404418
Glutamate	13C14N	Cas	Sym	13C	2.45065
Glutamate	13C15N	Cas	Sym	13C	0.00845838
Glutamine	12C14N	Cas	Sym	13C	1
Glutamine	12C15N	Cas	Sym	13C	0.0133791
Glutamine	13C14N	Cas	Sym	13C	2.27837
Glutamine	13C15N	Cas	Sym	13C	0.0244006
Serine	12C14N	Cas	Sym	13C	1
Serine	12C15N	Cas	Sym	13C	0.0040124
Serine	13C14N	Cas	Sym	13C	0.763368
Serine	13C15N	Cas	Sym	13C	0.00298492
Glycine	12C14N	Cas	Sym	13C	1
Glycine	12C15N	Cas	Sym	13C	0.00545449
Glycine	13C14N	Cas	Sym	13C	0.346439
Glycine	13C15N	Cas	Sym	13C	0.00161763
3-Phosphohydroxypyruvate	12C14N	Sty	Sym	13C	1
3-Phosphohydroxypyruvate	12C15N	Sty	Sym	13C	0
3-Phosphohydroxypyruvate	13C14N	Sty	Sym	13C	6.79827
3-Phosphohydroxypyruvate	13C15N	Sty	Sym	13C	0
Glutamate	12C14N	Sty	Sym	13C	1
Glutamate	12C15N	Sty	Sym	13C	0.00284599
Glutamate	13C14N	Sty	Sym	13C	1.39537
Glutamate	13C15N	Sty	Sym	13C	0.00336339
Glutamine	12C14N	Sty	Sym	13C	1
Glutamine	12C15N	Sty	Sym	13C	0.00697452
Glutamine	13C14N	Sty	Sym	13C	1.59005
Glutamine	13C15N	Sty	Sym	13C	0.0102942
Serine	12C14N	Sty	Sym	13C	1
Serine	12C15N	Sty	Sym	13C	0.00331321
Serine	13C14N	Sty	Sym	13C	0.685487
Serine	13C15N	Sty	Sym	13C	0.0018161
Glycine	12C14N	Sty	Sym	13C	1
Glycine	12C15N	Sty	Sym	13C	0.00358646
Glycine	13C14N	Sty	Sym	13C	0.28249
Glycine	13C15N	Sty	Sym	13C	0.000770515
3-Phosphohydroxypyruvate	12C14N	Aip	Apo	15N13C	1
3-Phosphohydroxypyruvate	12C15N	Aip	Apo	15N13C	0
3-Phosphohydroxypyruvate	13C14N	Aip	Apo	15N13C	10.3038
3-Phosphohydroxypyruvate	13C15N	Aip	Apo	15N13C	0
Glutamate	12C14N	Aip	Apo	15N13C	1
Glutamate	12C15N	Aip	Apo	15N13C	0.276067
Glutamate	13C14N	Aip	Apo	15N13C	1.1773
Glutamate	13C15N	Aip	Apo	15N13C	1.07938
Glutamine	12C14N	Aip	Apo	15N13C	1
Glutamine	12C15N	Aip	Apo	15N13C	0.346306
Glutamine	13C14N	Aip	Apo	15N13C	0.190861
Glutamine	13C15N	Aip	Apo	15N13C	0.877457
O-Phospho-L-serine	12C14N	Aip	Apo	15N13C	1
O-Phospho-L-serine	12C15N	Aip	Apo	15N13C	0
O-Phospho-L-serine	13C14N	Aip	Apo	15N13C	0.0609969
O-Phospho-L-serine	13C15N	Aip	Apo	15N13C	0.033159
Serine	12C14N	Aip	Apo	15N13C	1
Serine	12C15N	Aip	Apo	15N13C	0.101963
Serine	13C14N	Aip	Apo	15N13C	1.36693
Serine	13C15N	Aip	Apo	15N13C	1.09703
Glycine	12C14N	Aip	Apo	15N13C	1
Glycine	12C15N	Aip	Apo	15N13C	0.120983
Glycine	13C14N	Aip	Apo	15N13C	0.495376
Glycine	13C15N	Aip	Apo	15N13C	0.605971
3-Phosphohydroxypyruvate	12C14N	Aip	Sym	15N13C	1
3-Phosphohydroxypyruvate	12C15N	Aip	Sym	15N13C	0
3-Phosphohydroxypyruvate	13C14N	Aip	Sym	15N13C	5.57638
3-Phosphohydroxypyruvate	13C15N	Aip	Sym	15N13C	0
Glutamate	12C14N	Aip	Sym	15N13C	1
Glutamate	12C15N	Aip	Sym	15N13C	0.759362
Glutamate	13C14N	Aip	Sym	15N13C	1.07596
Glutamate	13C15N	Aip	Sym	15N13C	1.7333
Glutamine	12C14N	Aip	Sym	15N13C	1
Glutamine	12C15N	Aip	Sym	15N13C	4.83785
Glutamine	13C14N	Aip	Sym	15N13C	0.35507
Glutamine	13C15N	Aip	Sym	15N13C	6.44094
O-Phospho-L-serine	12C14N	Aip	Sym	15N13C	1
O-Phospho-L-serine	12C15N	Aip	Sym	15N13C	0.0242452
O-Phospho-L-serine	13C14N	Aip	Sym	15N13C	0.0816456
O-Phospho-L-serine	13C15N	Aip	Sym	15N13C	0.146235
Serine	12C14N	Aip	Sym	15N13C	1
Serine	12C15N	Aip	Sym	15N13C	0.319308
Serine	13C14N	Aip	Sym	15N13C	1.64008
Serine	13C15N	Aip	Sym	15N13C	2.0742
Glycine	12C14N	Aip	Sym	15N13C	1
Glycine	12C15N	Aip	Sym	15N13C	0.256997
Glycine	13C14N	Aip	Sym	15N13C	0.484928
Glycine	13C15N	Aip	Sym	15N13C	0.849776
3-Phosphohydroxypyruvate	12C14N	Cas	Sym	15N13C	1
3-Phosphohydroxypyruvate	12C15N	Cas	Sym	15N13C	0
3-Phosphohydroxypyruvate	13C14N	Cas	Sym	15N13C	11.1695
3-Phosphohydroxypyruvate	13C15N	Cas	Sym	15N13C	0
Glutamate	12C14N	Cas	Sym	15N13C	1
Glutamate	12C15N	Cas	Sym	15N13C	0.348333
Glutamate	13C14N	Cas	Sym	15N13C	1.43088
Glutamate	13C15N	Cas	Sym	15N13C	1.91801
Glutamine	12C14N	Cas	Sym	15N13C	1
Glutamine	12C15N	Cas	Sym	15N13C	6.95845
Glutamine	13C14N	Cas	Sym	15N13C	1.07598
Glutamine	13C15N	Cas	Sym	15N13C	14.7203
Serine	12C14N	Cas	Sym	15N13C	1
Serine	12C15N	Cas	Sym	15N13C	0.175287
Serine	13C14N	Cas	Sym	15N13C	0.377368
Serine	13C15N	Cas	Sym	15N13C	0.508793
Glycine	12C14N	Cas	Sym	15N13C	1
Glycine	12C15N	Cas	Sym	15N13C	0.123376
Glycine	13C14N	Cas	Sym	15N13C	0.100589
Glycine	13C15N	Cas	Sym	15N13C	0.246073
3-Phosphohydroxypyruvate	12C14N	Sty	Sym	15N13C	1
3-Phosphohydroxypyruvate	12C15N	Sty	Sym	15N13C	0
3-Phosphohydroxypyruvate	13C14N	Sty	Sym	15N13C	6.20561
3-Phosphohydroxypyruvate	13C15N	Sty	Sym	15N13C	0
Glutamate	12C14N	Sty	Sym	15N13C	1
Glutamate	12C15N	Sty	Sym	15N13C	0.103568
Glutamate	13C14N	Sty	Sym	15N13C	1.18373
Glutamate	13C15N	Sty	Sym	15N13C	0.236229
Glutamine	12C14N	Sty	Sym	15N13C	1
Glutamine	12C15N	Sty	Sym	15N13C	0.660944
Glutamine	13C14N	Sty	Sym	15N13C	1.68604
Glutamine	13C15N	Sty	Sym	15N13C	1.56552
Serine	12C14N	Sty	Sym	15N13C	1
Serine	12C15N	Sty	Sym	15N13C	0.0309586
Serine	13C14N	Sty	Sym	15N13C	0.587038
Serine	13C15N	Sty	Sym	15N13C	0.11001
Glycine	12C14N	Sty	Sym	15N13C	1
Glycine	12C15N	Sty	Sym	15N13C	0.039983
Glycine	13C14N	Sty	Sym	15N13C	0.260644
Glycine	13C15N	Sty	Sym	15N13C	0.0733398
