# Supplementary material for: A carbon-nitrogen negative feedback loop underlies the repeated evolution of cnidarian–Symbiodiniaceae symbioses
Source: Nat Commun. 2023 Nov 1;14:6949. doi: 10.1038/s41467-023-42582-y (PMC10620218; doi:10.1038/s41467-023-42582-y)
Supplement: Supplementary file 10 — Source Data [file 41467_2023_42582_MOESM10_ESM.xlsx]

## Sheet: Figure 2
Source data for Figure 2
Condition	Symbiont per μg host protein	Source data for
Control	243.517	Figure 2a
Control	167.43	Figure 2a
Control	202.235	Figure 2a
Control	303.95	Figure 2a
Control	238.75	Figure 2a
Control	160.28	Figure 2a
Control	222.25	Figure 2a
Control	399.33	Figure 2a
10 mM Glucose	33.01	Figure 2a
10 mM Glucose	30.43	Figure 2a
10 mM Glucose	26.21	Figure 2a
10 mM Glucose	46.04	Figure 2a
10 mM Glucose	20.63	Figure 2a
10 mM Glucose	21.2	Figure 2a
10 mM Glucose	8.01	Figure 2a
10 mM Glucose	22.33	Figure 2a
250 μM Ammonium	503.23	Figure 2a
250 μM Ammonium	565.51	Figure 2a
250 μM Ammonium	374.8	Figure 2a
250 μM Ammonium	353.7	Figure 2a
250 μM Ammonium	380.33	Figure 2a
250 μM Ammonium	408.18	Figure 2a
250 μM Ammonium	260.34	Figure 2a
250 μM Ammonium	565.2	Figure 2a
Control	457.48	Figure 2b
Control	566.37	Figure 2b
Control	580.75	Figure 2b
Control	542.11	Figure 2b
Control	845.71	Figure 2b
Control	633.59	Figure 2b
Control	536.1	Figure 2b
Control	605.23	Figure 2b
Control	629.34	Figure 2b
10 mM Glucose	452.53	Figure 2b
10 mM Glucose	411.64	Figure 2b
10 mM Glucose	444.33	Figure 2b
10 mM Glucose	455.94	Figure 2b
10 mM Glucose	620.34	Figure 2b
10 mM Glucose	594.06	Figure 2b
10 mM Glucose	412.88	Figure 2b
10 mM Glucose	299.28	Figure 2b
10 mM Glucose	396.94	Figure 2b
250 μM Ammonium	761.04	Figure 2b
250 μM Ammonium	559.26	Figure 2b
250 μM Ammonium	314.08	Figure 2b
250 μM Ammonium	898.34	Figure 2b
250 μM Ammonium	803.56	Figure 2b
250 μM Ammonium	1033.88	Figure 2b
250 μM Ammonium	926.49	Figure 2b
250 μM Ammonium	1088.57	Figure 2b
250 μM Ammonium	1083.87	Figure 2b
Control	10.0148	Figure 2c
Control	5.54669	Figure 2c
Control	23.9578	Figure 2c
Control	21.6205	Figure 2c
Control	21.8673	Figure 2c
10 mM Glucose	4.93663	Figure 2c
10 mM Glucose	1.69038	Figure 2c
10 mM Glucose	2.87643	Figure 2c
10 mM Glucose	16.6075	Figure 2c
10 mM Glucose	2.83915	Figure 2c
250 μM Ammonium	40.8355	Figure 2c
250 μM Ammonium	4.36466	Figure 2c
250 μM Ammonium	11.6224	Figure 2c
250 μM Ammonium	39.8614	Figure 2c
250 μM Ammonium	23.4933	Figure 2c
Control	161.809	Figure 2d
Control	6.71691	Figure 2d
Control	9.35139	Figure 2d
Control	166.989	Figure 2d
Control	223.493	Figure 2d
Control	71.7445	Figure 2d
Control	59.3461	Figure 2d
Control	173.743	Figure 2d
10 mM Glucose	2.56824	Figure 2d
10 mM Glucose	2.33875	Figure 2d
10 mM Glucose	2.25942	Figure 2d
10 mM Glucose	13.2947	Figure 2d
10 mM Glucose	2.20737	Figure 2d
10 mM Glucose	1.33893	Figure 2d
10 mM Glucose	1.12673	Figure 2d
10 mM Glucose	9.17031	Figure 2d
10 mM Glucose + 250 μM Ammonium	38.6716	Figure 2d
10 mM Glucose + 250 μM Ammonium	118.676	Figure 2d
10 mM Glucose + 250 μM Ammonium	145.26	Figure 2d
10 mM Glucose + 250 μM Ammonium	253.633	Figure 2d
10 mM Glucose + 250 μM Ammonium	74.8008	Figure 2d
10 mM Glucose + 250 μM Ammonium	216.308	Figure 2d
10 mM Glucose + 250 μM Ammonium	212.855	Figure 2d
10 mM Glucose + 250 μM Ammonium	330.912	Figure 2d
Control	198.16	Figure 2e
Control	547.551	Figure 2e
Control	341.617	Figure 2e
Control	606.454	Figure 2e
Control	770.901	Figure 2e
Control	476.793	Figure 2e
Control	506.017	Figure 2e
Control	263.208	Figure 2e
Control	486.111	Figure 2e
10 mM Glucose	235.03	Figure 2e
10 mM Glucose	205.844	Figure 2e
10 mM Glucose	133.151	Figure 2e
10 mM Glucose	149.796	Figure 2e
10 mM Glucose	230.559	Figure 2e
10 mM Glucose	165.718	Figure 2e
10 mM Glucose	109.99	Figure 2e
10 mM Glucose	143.49	Figure 2e
10 mM Glucose	258.203	Figure 2e
10 mM Glucose + 250 μM Ammonium	104.886	Figure 2e
10 mM Glucose + 250 μM Ammonium	114.7	Figure 2e
10 mM Glucose + 250 μM Ammonium	254.489	Figure 2e
10 mM Glucose + 250 μM Ammonium	356.911	Figure 2e
10 mM Glucose + 250 μM Ammonium	388.948	Figure 2e
10 mM Glucose + 250 μM Ammonium	116.632	Figure 2e
10 mM Glucose + 250 μM Ammonium	446.383	Figure 2e
10 mM Glucose + 250 μM Ammonium	343.51	Figure 2e
10 mM Glucose + 250 μM Ammonium	444.729	Figure 2e
Control	11.0588	Figure 2f
Control	1.75315	Figure 2f
Control	16.9161	Figure 2f
Control	14.3453	Figure 2f
Control	26.9664	Figure 2f
10 mM Glucose	1.63832	Figure 2f
10 mM Glucose	1.54937	Figure 2f
10 mM Glucose	1.80165	Figure 2f
10 mM Glucose	5.13675	Figure 2f
10 mM Glucose	4.60488	Figure 2f
10 mM Glucose + 250 μM Ammonium	7.21269	Figure 2f
10 mM Glucose + 250 μM Ammonium	8.94661	Figure 2f
10 mM Glucose + 250 μM Ammonium	7.13709	Figure 2f
10 mM Glucose + 250 μM Ammonium	1.34733	Figure 2f
10 mM Glucose + 250 μM Ammonium	8.83917	Figure 2f
Control	241.871	Figure 2g
Control	167.433	Figure 2g
Control	245.401	Figure 2g
Control	203.377	Figure 2g
Control	303.949	Figure 2g
Control	201.089	Figure 2g
Control	238.751	Figure 2g
Control	248.054	Figure 2g
250 μM Ammonium	503.229	Figure 2g
250 μM Ammonium	565.507	Figure 2g
250 μM Ammonium	374.803	Figure 2g
250 μM Ammonium	353.696	Figure 2g
250 μM Ammonium	380.327	Figure 2g
250 μM Ammonium	408.177	Figure 2g
250 μM Ammonium	260.342	Figure 2g
250 μM Ammonium	565.201	Figure 2g
10 mM Glucose	33.0123	Figure 2g
10 mM Glucose	30.4291	Figure 2g
10 mM Glucose	26.215	Figure 2g
10 mM Glucose	46.0392	Figure 2g
10 mM Glucose	20.6256	Figure 2g
10 mM Glucose	21.2041	Figure 2g
10 mM Glucose	8.01148	Figure 2g
10 mM Glucose	22.3278	Figure 2g
10 mM Glucose + 250 μM Ammonium	251.307	Figure 2g
10 mM Glucose + 250 μM Ammonium	227.434	Figure 2g
10 mM Glucose + 250 μM Ammonium	360.573	Figure 2g
10 mM Glucose + 250 μM Ammonium	357.056	Figure 2g
10 mM Glucose + 250 μM Ammonium	425.43	Figure 2g
10 mM Glucose + 250 μM Ammonium	706.323	Figure 2g
10 mM Glucose + 250 μM Ammonium	804.197	Figure 2g
10 mM Glucose + 250 μM Ammonium	554.115	Figure 2g
Control (0 mM Glucose)	304.05	Figure 2h
Control (0 mM Glucose)	572.443	Figure 2h
Control (0 mM Glucose)	382.402	Figure 2h
Control (0 mM Glucose)	314.606	Figure 2h
Control (0 mM Glucose)	347.617	Figure 2h
Control (0 mM Glucose)	554.077	Figure 2h
2.5 mM Glucose	193.999	Figure 2h
2.5 mM Glucose	368.384	Figure 2h
2.5 mM Glucose	364.736	Figure 2h
2.5 mM Glucose	591.65	Figure 2h
2.5 mM Glucose	424.464	Figure 2h
2.5 mM Glucose	275.453	Figure 2h
5 mM Glucose	148.79	Figure 2h
5 mM Glucose	552.017	Figure 2h
5 mM Glucose	150.552	Figure 2h
5 mM Glucose	202.459	Figure 2h
5 mM Glucose	479.254	Figure 2h
5 mM Glucose	520.623	Figure 2h
10 mM Glucose	218.614	Figure 2h
10 mM Glucose	193.477	Figure 2h
10 mM Glucose	226.652	Figure 2h
10 mM Glucose	245.598	Figure 2h
10 mM Glucose	249.347	Figure 2h
10 mM Glucose	271.647	Figure 2h
50 mM Glucose	199.647	Figure 2h
50 mM Glucose	183.573	Figure 2h
50 mM Glucose	243.103	Figure 2h
50 mM Glucose	167.371	Figure 2h
50 mM Glucose	281.576	Figure 2h
50 mM Glucose	235.933	Figure 2h
100 mM Glucose	164.234	Figure 2h
100 mM Glucose	307.456	Figure 2h
100 mM Glucose	160.516	Figure 2h
100 mM Glucose	212.678	Figure 2h
100 mM Glucose	291.479	Figure 2h
100 mM Glucose	122.812	Figure 2h
Control (0 μM Ammonium)	597.225	Figure 2i
Control (0 μM Ammonium)	504.08	Figure 2i
Control (0 μM Ammonium)	676.847	Figure 2i
Control (0 μM Ammonium)	307.388	Figure 2i
Control (0 μM Ammonium)	218.469	Figure 2i
Control (0 μM Ammonium)	265.926	Figure 2i
31.25 µM Ammonium	109.493	Figure 2i
31.25 µM Ammonium	159.444	Figure 2i
31.25 µM Ammonium	194.293	Figure 2i
31.25 µM Ammonium	523.733	Figure 2i
31.25 µM Ammonium	166.181	Figure 2i
31.25 µM Ammonium	566.484	Figure 2i
62.5 µM Ammonium	457.315	Figure 2i
62.5 µM Ammonium	148.74	Figure 2i
62.5 µM Ammonium	769.636	Figure 2i
62.5 µM Ammonium	881.589	Figure 2i
62.5 µM Ammonium	410.693	Figure 2i
62.5 µM Ammonium	587.191	Figure 2i
125 µM Ammonium	404.149	Figure 2i
125 µM Ammonium	649.244	Figure 2i
125 µM Ammonium	857.904	Figure 2i
125 µM Ammonium	690.185	Figure 2i
125 µM Ammonium	835.491	Figure 2i
125 µM Ammonium	491.418	Figure 2i
250 µM Ammonium	501.048	Figure 2i
250 µM Ammonium	573.442	Figure 2i
250 µM Ammonium	1025.89	Figure 2i
250 µM Ammonium	938.098	Figure 2i
250 µM Ammonium	535.528	Figure 2i
250 µM Ammonium	627.81	Figure 2i
500 µM Ammonium	678.114	Figure 2i
500 µM Ammonium	345.795	Figure 2i
500 µM Ammonium	798.766	Figure 2i
500 µM Ammonium	880.612	Figure 2i
500 µM Ammonium	1130.61	Figure 2i
500 µM Ammonium	911.908	Figure 2i

## Sheet: Figure 5
Source data for Figure 5
Metabolite	13C%	Species	Condition
3-Phosphohydroxypyruvate	0.915253	Aposymbiotic Exaiptasia	13C6-Glucose
3-Phosphohydroxypyruvate	0.865607	Aposymbiotic Exaiptasia	13C6-Glucose
3-Phosphohydroxypyruvate	0.881074	Aposymbiotic Exaiptasia	13C6-Glucose
3-Phosphohydroxypyruvate	0.917028	Aposymbiotic Exaiptasia	13C6-Glucose
3-Phosphohydroxypyruvate	0.925247	Aposymbiotic Exaiptasia	13C6-Glucose
3-Phosphohydroxypyruvate	0.861738	Aposymbiotic Exaiptasia	13C6-Glucose + 15N-Ammonium
3-Phosphohydroxypyruvate	0.855995	Aposymbiotic Exaiptasia	13C6-Glucose + 15N-Ammonium
3-Phosphohydroxypyruvate	0.887041	Aposymbiotic Exaiptasia	13C6-Glucose + 15N-Ammonium
3-Phosphohydroxypyruvate	0.864709	Aposymbiotic Exaiptasia	13C6-Glucose + 15N-Ammonium
3-Phosphohydroxypyruvate	0.338764	Symiotic Exaiptasia	13C6-Glucose
3-Phosphohydroxypyruvate	0.478152	Symiotic Exaiptasia	13C6-Glucose
3-Phosphohydroxypyruvate	0.396866	Symiotic Exaiptasia	13C6-Glucose
3-Phosphohydroxypyruvate	0.596553	Symiotic Exaiptasia	13C6-Glucose
3-Phosphohydroxypyruvate	0.742539	Symiotic Exaiptasia	13C6-Glucose + 15N-Ammonium
3-Phosphohydroxypyruvate	0.812426	Symiotic Exaiptasia	13C6-Glucose + 15N-Ammonium
3-Phosphohydroxypyruvate	0.783763	Symiotic Exaiptasia	13C6-Glucose + 15N-Ammonium
3-Phosphohydroxypyruvate	0.771376	Symiotic Exaiptasia	13C6-Glucose + 15N-Ammonium
3-Phosphohydroxypyruvate	0.395633	Symbiotic Cassiopea	13C6-Glucose
3-Phosphohydroxypyruvate	0.466989	Symbiotic Cassiopea	13C6-Glucose
3-Phosphohydroxypyruvate	0.425556	Symbiotic Cassiopea	13C6-Glucose
3-Phosphohydroxypyruvate	0.880648	Symbiotic Cassiopea	13C6-Glucose + 15N-Ammonium
3-Phosphohydroxypyruvate	0.898449	Symbiotic Cassiopea	13C6-Glucose + 15N-Ammonium
3-Phosphohydroxypyruvate	0.828796	Symbiotic Cassiopea	13C6-Glucose + 15N-Ammonium
3-Phosphohydroxypyruvate	0.843673	Symbiotic Cassiopea	13C6-Glucose + 15N-Ammonium
3-Phosphohydroxypyruvate	0.687043	Symbiotic Stylophora	13C6-Glucose
3-Phosphohydroxypyruvate	0.700067	Symbiotic Stylophora	13C6-Glucose
3-Phosphohydroxypyruvate	0.779914	Symbiotic Stylophora	13C6-Glucose
3-Phosphohydroxypyruvate	0.731125	Symbiotic Stylophora	13C6-Glucose
3-Phosphohydroxypyruvate	0.762605	Symbiotic Stylophora	13C6-Glucose
3-Phosphohydroxypyruvate	0.765428	Symbiotic Stylophora	13C6-Glucose
3-Phosphohydroxypyruvate	0.730594	Symbiotic Stylophora	13C6-Glucose + 15N-Ammonium
3-Phosphohydroxypyruvate	0.698942	Symbiotic Stylophora	13C6-Glucose + 15N-Ammonium
3-Phosphohydroxypyruvate	0.431544	Symbiotic Stylophora	13C6-Glucose + 15N-Ammonium
3-Phosphohydroxypyruvate	0.776958	Symbiotic Stylophora	13C6-Glucose + 15N-Ammonium
3-Phosphohydroxypyruvate	0.741988	Symbiotic Stylophora	13C6-Glucose + 15N-Ammonium
3-Phosphohydroxypyruvate	0.762999	Symbiotic Stylophora	13C6-Glucose + 15N-Ammonium
Glutamate	0.264582	Aposymbiotic Exaiptasia	13C6-Glucose
Glutamate	0.252058	Aposymbiotic Exaiptasia	13C6-Glucose
Glutamate	0.287165	Aposymbiotic Exaiptasia	13C6-Glucose
Glutamate	0.255705	Aposymbiotic Exaiptasia	13C6-Glucose
Glutamate	0.256817	Aposymbiotic Exaiptasia	13C6-Glucose
Glutamate	0.435214	Aposymbiotic Exaiptasia	13C6-Glucose + 15N-Ammonium
Glutamate	0.430048	Aposymbiotic Exaiptasia	13C6-Glucose + 15N-Ammonium
Glutamate	0.414278	Aposymbiotic Exaiptasia	13C6-Glucose + 15N-Ammonium
Glutamate	0.42246	Aposymbiotic Exaiptasia	13C6-Glucose + 15N-Ammonium
Glutamate	0.146498	Symiotic Exaiptasia	13C6-Glucose
Glutamate	0.131859	Symiotic Exaiptasia	13C6-Glucose
Glutamate	0.137191	Symiotic Exaiptasia	13C6-Glucose
Glutamate	0.140267	Symiotic Exaiptasia	13C6-Glucose
Glutamate	0.139194	Symiotic Exaiptasia	13C6-Glucose
Glutamate	0.339092	Symiotic Exaiptasia	13C6-Glucose + 15N-Ammonium
Glutamate	0.33837	Symiotic Exaiptasia	13C6-Glucose + 15N-Ammonium
Glutamate	0.332419	Symiotic Exaiptasia	13C6-Glucose + 15N-Ammonium
Glutamate	0.355506	Symiotic Exaiptasia	13C6-Glucose + 15N-Ammonium
Glutamate	0.322693	Symbiotic Cassiopea	13C6-Glucose
Glutamate	0.342681	Symbiotic Cassiopea	13C6-Glucose
Glutamate	0.316329	Symbiotic Cassiopea	13C6-Glucose
Glutamate	0.46829	Symbiotic Cassiopea	13C6-Glucose + 15N-Ammonium
Glutamate	0.49786	Symbiotic Cassiopea	13C6-Glucose + 15N-Ammonium
Glutamate	0.480335	Symbiotic Cassiopea	13C6-Glucose + 15N-Ammonium
Glutamate	0.501185	Symbiotic Cassiopea	13C6-Glucose + 15N-Ammonium
Glutamate	0.34975	Symbiotic Stylophora	13C6-Glucose
Glutamate	0.324857	Symbiotic Stylophora	13C6-Glucose
Glutamate	0.324284	Symbiotic Stylophora	13C6-Glucose
Glutamate	0.316593	Symbiotic Stylophora	13C6-Glucose
Glutamate	0.33409	Symbiotic Stylophora	13C6-Glucose
Glutamate	0.308411	Symbiotic Stylophora	13C6-Glucose
Glutamate	0.270905	Symbiotic Stylophora	13C6-Glucose + 15N-Ammonium
Glutamate	0.293344	Symbiotic Stylophora	13C6-Glucose + 15N-Ammonium
Glutamate	0.302045	Symbiotic Stylophora	13C6-Glucose + 15N-Ammonium
Glutamate	0.354375	Symbiotic Stylophora	13C6-Glucose + 15N-Ammonium
Glutamate	0.347382	Symbiotic Stylophora	13C6-Glucose + 15N-Ammonium
Glutamate	0.307819	Symbiotic Stylophora	13C6-Glucose + 15N-Ammonium
Glutamine	0.182682	Aposymbiotic Exaiptasia	13C6-Glucose
Glutamine	0.141216	Aposymbiotic Exaiptasia	13C6-Glucose
Glutamine	0.186555	Aposymbiotic Exaiptasia	13C6-Glucose
Glutamine	0.159137	Aposymbiotic Exaiptasia	13C6-Glucose
Glutamine	0.155036	Aposymbiotic Exaiptasia	13C6-Glucose
Glutamine	0.279449	Aposymbiotic Exaiptasia	13C6-Glucose + 15N-Ammonium
Glutamine	0.261937	Aposymbiotic Exaiptasia	13C6-Glucose + 15N-Ammonium
Glutamine	0.300651	Aposymbiotic Exaiptasia	13C6-Glucose + 15N-Ammonium
Glutamine	0.308747	Aposymbiotic Exaiptasia	13C6-Glucose + 15N-Ammonium
Glutamine	0.174392	Symiotic Exaiptasia	13C6-Glucose
Glutamine	0.176327	Symiotic Exaiptasia	13C6-Glucose
Glutamine	0.194623	Symiotic Exaiptasia	13C6-Glucose
Glutamine	0.17981	Symiotic Exaiptasia	13C6-Glucose
Glutamine	0.175726	Symiotic Exaiptasia	13C6-Glucose
Glutamine	0.255424	Symiotic Exaiptasia	13C6-Glucose + 15N-Ammonium
Glutamine	0.240825	Symiotic Exaiptasia	13C6-Glucose + 15N-Ammonium
Glutamine	0.251774	Symiotic Exaiptasia	13C6-Glucose + 15N-Ammonium
Glutamine	0.273761	Symiotic Exaiptasia	13C6-Glucose + 15N-Ammonium
Glutamine	0.277461	Symbiotic Cassiopea	13C6-Glucose
Glutamine	0.318224	Symbiotic Cassiopea	13C6-Glucose
Glutamine	0.275192	Symbiotic Cassiopea	13C6-Glucose
Glutamine	0.359446	Symbiotic Cassiopea	13C6-Glucose + 15N-Ammonium
Glutamine	0.388939	Symbiotic Cassiopea	13C6-Glucose + 15N-Ammonium
Glutamine	0.459978	Symbiotic Cassiopea	13C6-Glucose + 15N-Ammonium
Glutamine	0.464399	Symbiotic Cassiopea	13C6-Glucose + 15N-Ammonium
Glutamine	0.407645	Symbiotic Stylophora	13C6-Glucose
Glutamine	0.392348	Symbiotic Stylophora	13C6-Glucose
Glutamine	0.402336	Symbiotic Stylophora	13C6-Glucose
Glutamine	0.391258	Symbiotic Stylophora	13C6-Glucose
Glutamine	0.40898	Symbiotic Stylophora	13C6-Glucose
Glutamine	0.396287	Symbiotic Stylophora	13C6-Glucose
Glutamine	0.378772	Symbiotic Stylophora	13C6-Glucose + 15N-Ammonium
Glutamine	0.358469	Symbiotic Stylophora	13C6-Glucose + 15N-Ammonium
Glutamine	0.394086	Symbiotic Stylophora	13C6-Glucose + 15N-Ammonium
Glutamine	0.455807	Symbiotic Stylophora	13C6-Glucose + 15N-Ammonium
Glutamine	0.497104	Symbiotic Stylophora	13C6-Glucose + 15N-Ammonium
Glutamine	0.438325	Symbiotic Stylophora	13C6-Glucose + 15N-Ammonium
Serine	0.0953702	Aposymbiotic Exaiptasia	13C6-Glucose
Serine	0.0626913	Aposymbiotic Exaiptasia	13C6-Glucose
Serine	0.0907183	Aposymbiotic Exaiptasia	13C6-Glucose
Serine	0.0955892	Aposymbiotic Exaiptasia	13C6-Glucose
Serine	0.0793622	Aposymbiotic Exaiptasia	13C6-Glucose
Serine	0.571452	Aposymbiotic Exaiptasia	13C6-Glucose + 15N-Ammonium
Serine	0.521043	Aposymbiotic Exaiptasia	13C6-Glucose + 15N-Ammonium
Serine	0.498209	Aposymbiotic Exaiptasia	13C6-Glucose + 15N-Ammonium
Serine	0.495973	Aposymbiotic Exaiptasia	13C6-Glucose + 15N-Ammonium
Serine	0.135816	Symiotic Exaiptasia	13C6-Glucose
Serine	0.147421	Symiotic Exaiptasia	13C6-Glucose
Serine	0.16644	Symiotic Exaiptasia	13C6-Glucose
Serine	0.131997	Symiotic Exaiptasia	13C6-Glucose
Serine	0.0981054	Symiotic Exaiptasia	13C6-Glucose
Serine	0.55271	Symiotic Exaiptasia	13C6-Glucose + 15N-Ammonium
Serine	0.545243	Symiotic Exaiptasia	13C6-Glucose + 15N-Ammonium
Serine	0.567693	Symiotic Exaiptasia	13C6-Glucose + 15N-Ammonium
Serine	0.567624	Symiotic Exaiptasia	13C6-Glucose + 15N-Ammonium
Serine	0.217193	Symbiotic Cassiopea	13C6-Glucose
Serine	0.213896	Symbiotic Cassiopea	13C6-Glucose
Serine	0.214663	Symbiotic Cassiopea	13C6-Glucose
Serine	0.231409	Symbiotic Cassiopea	13C6-Glucose + 15N-Ammonium
Serine	0.232133	Symbiotic Cassiopea	13C6-Glucose + 15N-Ammonium
Serine	0.283953	Symbiotic Cassiopea	13C6-Glucose + 15N-Ammonium
Serine	0.288236	Symbiotic Cassiopea	13C6-Glucose + 15N-Ammonium
Serine	0.177108	Symbiotic Stylophora	13C6-Glucose
Serine	0.190673	Symbiotic Stylophora	13C6-Glucose
Serine	0.365886	Symbiotic Stylophora	13C6-Glucose
Serine	0.360589	Symbiotic Stylophora	13C6-Glucose
Serine	0.318619	Symbiotic Stylophora	13C6-Glucose
Serine	0.304141	Symbiotic Stylophora	13C6-Glucose
Serine	0.29512	Symbiotic Stylophora	13C6-Glucose + 15N-Ammonium
Serine	0.245733	Symbiotic Stylophora	13C6-Glucose + 15N-Ammonium
Serine	0.288219	Symbiotic Stylophora	13C6-Glucose + 15N-Ammonium
Serine	0.307692	Symbiotic Stylophora	13C6-Glucose + 15N-Ammonium
Serine	0.307519	Symbiotic Stylophora	13C6-Glucose + 15N-Ammonium
Serine	0.260189	Symbiotic Stylophora	13C6-Glucose + 15N-Ammonium
Glycine	0.13941	Aposymbiotic Exaiptasia	13C6-Glucose
Glycine	0.0827936	Aposymbiotic Exaiptasia	13C6-Glucose
Glycine	0.119776	Aposymbiotic Exaiptasia	13C6-Glucose
Glycine	0.135335	Aposymbiotic Exaiptasia	13C6-Glucose
Glycine	0.106948	Aposymbiotic Exaiptasia	13C6-Glucose
Glycine	0.530121	Aposymbiotic Exaiptasia	13C6-Glucose + 15N-Ammonium
Glycine	0.475968	Aposymbiotic Exaiptasia	13C6-Glucose + 15N-Ammonium
Glycine	0.448595	Aposymbiotic Exaiptasia	13C6-Glucose + 15N-Ammonium
Glycine	0.430167	Aposymbiotic Exaiptasia	13C6-Glucose + 15N-Ammonium
Glycine	0.148661	Symiotic Exaiptasia	13C6-Glucose
Glycine	0.2106	Symiotic Exaiptasia	13C6-Glucose
Glycine	0.235192	Symiotic Exaiptasia	13C6-Glucose
Glycine	0.212176	Symiotic Exaiptasia	13C6-Glucose
Glycine	0.152841	Symiotic Exaiptasia	13C6-Glucose
Glycine	0.450605	Symiotic Exaiptasia	13C6-Glucose + 15N-Ammonium
Glycine	0.496467	Symiotic Exaiptasia	13C6-Glucose + 15N-Ammonium
Glycine	0.494324	Symiotic Exaiptasia	13C6-Glucose + 15N-Ammonium
Glycine	0.496561	Symiotic Exaiptasia	13C6-Glucose + 15N-Ammonium
Glycine	0.180625	Symbiotic Cassiopea	13C6-Glucose
Glycine	0.169935	Symbiotic Cassiopea	13C6-Glucose
Glycine	0.18081	Symbiotic Cassiopea	13C6-Glucose
Glycine	0.141789	Symbiotic Cassiopea	13C6-Glucose + 15N-Ammonium
Glycine	0.158013	Symbiotic Cassiopea	13C6-Glucose + 15N-Ammonium
Glycine	0.21582	Symbiotic Cassiopea	13C6-Glucose + 15N-Ammonium
Glycine	0.230389	Symbiotic Cassiopea	13C6-Glucose + 15N-Ammonium
Glycine	0.140142	Symbiotic Stylophora	13C6-Glucose
Glycine	0.157422	Symbiotic Stylophora	13C6-Glucose
Glycine	0.224321	Symbiotic Stylophora	13C6-Glucose
Glycine	0.200678	Symbiotic Stylophora	13C6-Glucose
Glycine	0.208316	Symbiotic Stylophora	13C6-Glucose
Glycine	0.197964	Symbiotic Stylophora	13C6-Glucose
Glycine	0.202066	Symbiotic Stylophora	13C6-Glucose + 15N-Ammonium
Glycine	0.184096	Symbiotic Stylophora	13C6-Glucose + 15N-Ammonium
Glycine	0.213015	Symbiotic Stylophora	13C6-Glucose + 15N-Ammonium
Glycine	0.209224	Symbiotic Stylophora	13C6-Glucose + 15N-Ammonium
Glycine	0.229644	Symbiotic Stylophora	13C6-Glucose + 15N-Ammonium
Glycine	0.203156	Symbiotic Stylophora	13C6-Glucose + 15N-Ammonium

## Sheet: Supplementary Figure 1
Sourece data for Supplementary Figure 1a: symbiont density in Exaiptasia
Control	10mM Glucose + 31.25 μM Ammonium	10 mM Glucose + 62.5μM Ammonium	10 mM Glucose + 125 μM Ammonium	10 mM Glucose + 250 μM Ammonium	10 mM Glucose + 500 μM Ammonium
552.897	234.826	381.165	363.855	462.111	749.767
504.718	258.857	398.617	496.121	367.209	534.209
523.567	189.253	323.646	347.282	570.504	512.03
Sourece data for Supplementary Figure 1b: symbiont density in Cassiopea
Control	10mM Glucose + 100 μM Ammonium	10 mM Glucose + 200 μM Ammonium	10 mM Glucose + 400 μM Ammonium	10 mM Glucose + 800 μM Ammonium
36.2364	20.2871	16.4225	15.7791	18.4255
27.0432	6.73397	16.6718	27.3792	112.003
22.2329	19.3131	13.563		46.6339

## Sheet: Supplementary Figure 2
Source data for Supplementary Figure 2a: GS activity (U/mg) in Stylophora
Control	10 mM Glucose	250 μM Ammonium	10 mM Glucose + 250 μM Ammonium
0.533744	0.398572	0.406653	1.08656
0.443524	0.810166	0.325018	2.50214
0.512395	0.543383	0.309987	1.28563
Source data for Supplementary Figure 2b: GOGAT activity (U/mg) in Stylophora
Control	10 mM Glucose	250 μM Ammonium	10 mM Glucose + 250 μM Ammonium
117.082	125.41	124.818	139.482
142.562	192.996	68.254	162.372
60.5	142.415	42.3631	200.778
Source data for Supplementary Figure 2c: GS activity (U/mg) in Exaiptasia
Control	10 mM Glucose	250 μM Ammonium	10 mM Glucose + 250 μM Ammonium
5.96753	3.07528	2.19393	9.19756
2.25731	6.86519	0.846149	2.37201
0.54361	5.68801	3.51303	3.11793
Source data for Supplementary Figure 2d: GOGAT activity (U/mg) in Exaiptasia
Control	10 mM Glucose	250 μM Ammonium	10 mM Glucose + 250 μM Ammonium
329.637	317.268	243.613	429.614
284.122	481.772	262.711	573.468
249.483	357.791	242.824	463.911
Source data for Supplementary Figure 2e: GS activity (U/mg) in Cassiopea
Control	10 mM Glucose	250 μM Ammonium	10 mM Glucose + 250 μM Ammonium
0.191626	1.14857	0.790589	0.743604
0.509668	1.47202	0.290765	0.572533
0.999307	0.85691	0.196944	0.136319
Source data for Supplementary Figure 2f: GOGAT activity (U/mg) in Cassiopea
Control	10 mM Glucose	250 μM Ammonium	10 mM Glucose + 250 μM Ammonium
524.923	533.703	683.513	450.253
509.05	746.611	296.317	326.773
346.434	351.891	364.575	1019.05
